# Supplementary material for: Assessment of risk factors for virological nonsuppression following switch to dolutegravir and lamivudine, or bictegravir, emtricitabine, and tenofovir alafenamide fumarate in a real-world cohort of treatment-experienced adults living with HIV
Source: PLoS One. 2024 Nov 20;19(11):e0314003. doi: 10.1371/journal.pone.0314003 (PMC11578452; doi:10.1371/journal.pone.0314003)
Supplement: S1 Raw data — (XLSX) [file pone.0314003.s001.xlsx]

## Sheet: final analysis
group	ART duration before switch	ART > 3y	ART>0.5, PVL<50	gender	age	age>50	risk	MSM	IDU	HBsAg	HCV Ab	HAART start date	history of TF (PVL>1000)	never VF	VF=1	VF>2	VF>3	resistance test	subtype	NRTI RAM	K65R	M184V	NNRTI RAM	PI RAM	II RAM	RAM	prev ART	gp3	CD4	CD4>500	CD4<200	PVL 1	VL<50	VL>10k	VL>100k	LLV	CD4_12m	CD4-D	VL_12m	PVL<50	BW	BW_12m	BW-D	CHOL	CHOL-12M	CHOL-D	HDL	HDL-12M	HDL-D
1	2.81644	0	1	1	45.7096	0	1	1	0	0	0	2018	0	1	0	0		1	B	0			1	0	0	1	6	0	460	0	0	0	1	0	0	0	514	54	0	1	70	73	3	155	137	-18	33	42	9
1	1.81644	0	1	1	30.1096	0	1	1	0	0	0	2019	0	1	0	0		1	#N/A	0			0	0	0	0	6	0	753	1	0	0	1	0	0	0	631	-122	0	1	80			201	145	-56	52	44	-8
1	11.8219	1	1	1	54.6466	1	1	1	0	0	1	2009	3	0	1	1	1	1	B	0			0	0	0	0	7	0	773	1	0	0	1	0	0	0	504	-269	260	0		73		222	217	-5	47	42	-5
1	6.81918	1	1	1	39.463	0	1	1	0	0	0	2014	0	1	0	0		1	B	0			0	0	0	0	7	0	500	0	0	0	1	0	0	0	591	91	0	1	48	55	7	152			54
1	9.82192	1	1	0	60.6411	1	3	0	0	0	0	2011	0	1	0	0		0	#N/A	0			0	0	0	0	7	0	474	0	0	0	1	0	0	0	717	243	0	1				242	252	10	68	61	-7
1	9.82192	1	1	1	50.4384	1	2	0	1	0	1	2011	2	0	1	1		0	#N/A	0			0	0	0	0	7	0	756	1	0	0	1	0	0	0	582	-174	0	1				126			44
1	3.81644	1	1	1	25.5041	0	1	1	0	0	0	2017	0	1	0	0		0	#N/A	0			0	0	0	0	7	0	1200	1	0	0	1	0	0	0	1156	-44	0	1	95	86	-9	195	194	-1	43	53	10
1	2.81644	0	1	1	32.6603	0	1	1	0	0	0	2018	0	1	0	0		1	B	0			1	1	0	1	6	0	752	1	0	0	1	0	0	0	667	-85	0	1	97.8	96	-1.8		193			56
1	4.81918	1	1	1	58.6493	1	1	1	0	0	1	2016	0	1	0	0		1	B	0			0	0	0	0	7	0	686	1	0	0	1	0	0	0	157	-529	0	1	73	73	0		154			40
1	5.82192	1	1	1	46.9397	0	1	1	0	0	0	2015	1	0	1	0		1	AE	1			0	0	0	1	6	0	402	0	0	41	1	0	0	0	402	0	0	1	66.7			195	212	17	53	61	8
1	4.8274	1	1	1	51.1671	1	3	0	0	0	0	2016	0	1	0	0		1	BC	0			0	0	0	0	7	0	592	1	0	0	1	0	0	0	709	117	0	1				141	139	-2	59	45	-14
1	14.8384	1	1	1	46.7342	0	1	1	0	0	0	2006	0	1	0	0		0	#N/A	0			0	0	0	0	7	0	575	1	0	0	1	0	0	0	437	-138	0	1	76			252	193	-59	52	43	-9
1	10.8356	1	1	1	58.6603	1	1	1	0	0	0	2010	0	1	0	0		0	#N/A	0			0	0	0	0	7	0	451	0	0	0	1	0	0	0	420	-31	0	1	71			174	166	-8	41	34	-7
1	10.8356	1	1	1	44.1589	0	1	1	0	0	0	2010	0	1	0	0		0	#N/A	0			0	0	0	0	7	0	709	1	0	0	1	0	0	0	697	-12	0	1	78.1	74	-4.1	212	179	-33	54	51	-3
1	14.8384	1	1	1	62.9205	1	3	0	0	0	0	2006	0	1	0	0		0	#N/A	0			0	0	0	0	7	0	561	1	0	0	1	0	0	0	511	-50	0	1	63			178	198	20	113	109	-4
1	2.83014	0	1	1	33.9671	0	1	1	0	0	0	2018	0	1	0	0		0	#N/A	0			0	0	0	0	7	0	863	1	0	0	1	0	0	0	795	-68	0	1	64.1	62.3	-1.8	189	176	-13	57	54	-3
1	8.83288	1	1	1	54.6384	1	2	0	1	0	0	2012	0	1	0	0		0	#N/A	0			0	0	0	0	7	0	797	1	0	0	1	0	0	0	611	-186	0	1				145			34
1	4.83014	1	1	1	38.8192	0	1	1	0	0	0	2016	0	1	0	0		0	#N/A	0			0	0	0	0	7	0	622	1	0	0	1	0	0	0	467	-155	0	1				140			55
1	8.83288	1	1	1	33.4986	0	1	1	0	0	1	2012	0	1	0	0		0	#N/A	0			0	0	0	0	7	0	474	0	0	0	1	0	0	0	406	-68	0	1	67			205	234	29	66	66	0
1	4.83014	1	1	1	27.9479	0	1	1	0	0	0	2016	0	1	0	0		0	#N/A	0			0	0	0	0	7	0	458	0	0	0	1	0	0	0	438	-20	0	1	54
1	9.83836	1		0	41.1397	0	2	0	1	0	1	2011	2	0	1	1		1	BC	0			0	0	0	0	7	0	430	0	0	64.6	0	0	0	1	747	317	32.8	1	47	49	2	142			58
1	4.83288	1		1	29.9616	0	1	1	0	0	0	2016	3	0	1	1	1	1	B	0			0	0	0	0	7	0	390	0	0	41300	0	1	0	0	709	319	0	1	74			203			49
1	3.83288	1	1	1	35.3151	0	1	1	0	0	0	2017	0	1	0	0		1	B	0			0	0	0	0	7	0	766	1	0	33.4	1	0	0	0	1183	417	0	1	65	69.3	4.3	182	216	34	38	37	-1
1	0.830137	0	1	1	32.4301	0	1	1	0	0	0	2020	0	1	0	0		0	#N/A	0			0	0	0	0	7	0	649	1	0	0	1	0	0	0	697	48	0	1	71	68	-3	174	194	20	42	47	5
1	11.8411	1	1	1	46.0877	0	1	1	0	0	0	2009	0	1	0	0		0	#N/A	0			0	0	0	0	7	0	420	0	0	0	1	0	0	0	387	-33	0	1				191	125	-66	40	35	-5
1	10.8411	1	1	1	37.8932	0	1	1	0	0	0	2010	0	1	0	0		0	#N/A	0			0	0	0	0	2	0	645	1	0	0	1	0	0	0	1288	643	0	1				170	202	32	38	41	3
1	10.8411	1	1	1	52.0548	1	1	1	0	0	0	2010	0	1	0	0		0	#N/A	0			0	0	0	0	7	0	493	0	0	0	1	0	0	0	637	144	44.4	1				168	165	-3	43	48	5
1	9.8411	1	1	1	43.1836	0	1	1	0	0	0	2011	0	1	0	0		0	#N/A	0			0	0	0	0	7	0	928	1	0	0	1	0	0	0	1102	174	0	1				236	227	-9	39	33	-6
1	8.83836	1	1	1	44.1562	0	1	1	0	0	0	2012	0	1	0	0		1	B	1	1	1	1	0	0	1	7	0	535	1	0	0	1	0	0	0	535	0	0	1				228	243	15	61	51	-10
1	6.83836	1	1	1	39.6712	0	1	1	0	0	0	2014	0	1	0	0		1	B	0			0	0	0	0	7	0	293	0	0	0	1	0	0	0	295	2	0	1				224	201	-23	32	31	-1
1	6.83836	1	1	1	55.5616	1	2	0	1	0	0	2014	0	1	0	0		1	BC07	0			0	0	0	0	7	0	868	1	0	0	1	0	0	0	766	-102	24	1				178	87	-91	32	27	-5
1	3.83562	1	1	1	30.5781	0	1	1	0	0	0	2017	0	1	0	0		0	#N/A	0			0	0	0	0	7	0	829	1	0	0	1	0	0	0	968	139	0	1				189	179	-10	56	46	-10
1	5.83836	1	1	1	40.811	0	1	1	0	0	0	2015	0	1	0	0		1	B	0			1	0	0	1	7	0	734	1	0	0	1	0	0	0	441	-293	0	1				160	197	37	66	56	-10
1	4.83562	1	1	1	37.7288	0	1	1	0	0	0	2016	3	0	1	1	1	1	B	1		1	1	0	0	1	7	0	378	0	0	0	1	0	0	0	444	66	209	0				199	215	16	62	65	3
1	2.84932	0	1	1	29.0164	0	1	1	0	0	0	2018	0	1	0	0		0	#N/A	0			0	0	0	0	7	0	702	1	0	0	1	0	0	0	802	100	0	1	100	98	-2	176			34
1	10.8548	1	1	1	40.137	0	1	1	0	0	0	2010	0	1	0	0		0	#N/A	0			0	0	0	0	7	0	647	1	0	0	1	0	0	0	893	246	0	1	85			149	160	11	39	41	2
1	8.85205	1	1	1	47.4795	0	1	1	0	0	0	2012	0	1	0	0		0	#N/A	0			0	0	0	0	7	0	911	1	0	0	1	0	0	0	910	-1	0	1	70			176	193	17	39	40	1
1	6.85205	1	1	1	38.9973	0	3	0	0	0	0	2014	0	1	0	0		1	B	0			0	0	0	0	2	0	938	1	0	0	1	0	0	0	980	42	0	1				189	203	14	31	35	4
1	12.8548	1	1	1	62.3342	1	1	1	0	0	0	2008	0	1	0	0		0	#N/A	0			0	0	0	0	7	0	716	1	0	48	1	0	0	0	718	2	0	1				148	118	-30	33	32	-1
1	11.8548	1	1	1	44.5315	0	1	1	0	0	0	2009	0	1	0	0		0	#N/A	0			0	0	0	0	7	0	964	1	0	0	1	0	0	0	875	-89	0	1	59.8			177	182	5	35	27	-8
1	3.84932	1	1	1	35.989	0	1	1	0	0	0	2017	0	1	0	0		1	B	0			0	0	0	0	7	0	464	0	0	0	1	0	0	0	528	64	0	1				274	167	-107	39	43	4
1	5.85205	1	1	1	35.3425	0	1	1	0	0	0	2015	0	1	0	0		0	#N/A	0			0	0	0	0	7	0	1207	1	0	0	1	0	0	0	1156	-51	30	1	91	92	1	234	251	17	48	45	-3
1	1.84932	0	1	1	34.8384	0	1	1	0	0	0	2019	0	1	0	0		1	#N/A	0			0	0	0	0	6	0	649	1	0	0	1	0	0	0	917	268	0	1	62			227	238	11	60	54	-6
1	5.85205	1	1	1	39.6904	0	1	1	0	0	0	2015	0	1	0	0		0	#N/A	0			0	0	0	0	6	0	1724	1	0	0	1	0	0	0	813	-911	0	1	60	63	3	185	153	-32	57	54	-3
1	6.85479	1	1	1	32.337	0	1	1	0	0	0	2014	0	1	0	0		1	B	0			0	0	0	0	6	0	712	1	0	47	1	0	0	0	799	87	0	1	75	72	-3	200			59
1	5.85479	1		1	45.7973	0	3	0	0	0	0	2015	2	0	1	1		0	#N/A	0			0	0	0	0	7	0	539	1	0	56	0	0	0	0	557	18	44.7	1	73			227	229	2	41	36	-5
1	23.8658	1	1	1	70.0493	1	3	0	0	0	0	1997	0	1	0	0		0	#N/A	0			0	0	0	0	7	0	831	1	0	0	1	0	0	0	770	-61	0	1				243	230	-13	48	40	-8
1	5.85479	1	1	1	41.1096	0	2	0	1	0	1	2015	2	0	1	1		1	BC07	0			0	0	0	0	7	0			0	0	1	0	0	0	589		0	1	61	68	7	134	160	26	49	55	6
1	3.85205	1	1	1	28.2055	0	1	1	0	0	0	2017	0	1	0	0		1	0	0			0	0	0	0	5	0			0	0	1	0	0	0	571		0	1		63.8
1	18.863	1	1	1	40.1699	0	1	1	0	0	0	2002	0	1	0	0		0	#N/A	0			0	0	0	0	6	0	879	1	0	0	1	0	0	0	1240	361	0	1	86	97.2	11.2	169	179	10	28	30	2
1	3.85205	1	1	1	27.6301	0	1	1	0	0	0	2017	0	1	0	0		1	B	0			0	0	0	0	7	0	774	1	0	25.7	1	0	0	0	1361	587	0	1	98.8			213	233	20	39	39	0
1	5.85479	1	1	1	34.4712	0	1	1	0	0	0	2015	0	1	0	0		1	B	0			0	0	0	0	7	0	659	1	0	0	1	0	0	0	772	113	0	1	80	78	-2	176	231	55	44	47	3
1	4.85205	1	1	1	44.7151	0	1	1	0	0	0	2016	0	1	0	0		1	B	0			0	0	0	0	7	0	507	1	0	0	1	0	0	0	1023	516	0	1	74			194	183	-11	40	42	2
1	8.85479	1	1	1	34.6712	0	1	1	0	0	0	2012	0	1	0	0		0	#N/A	0			0	0	0	0	6	0	457	0	0	0	1	0	0	0	478	21	0	1	57	55	-2	165	162	-3	76	68	-8
1	2.85479	0	1	1	26.3918	0	1	1	0	0	0	2018	0	1	0	0		0	#N/A	0			0	0	0	0	3	1	573	1	0	0	1	0	0	0	614	41	0	1	126			138	172	34	41	42	1
1	8.85753	1	1	1	34.9945	0	1	1	0	0	0	2012	0	1	0	0		0	#N/A	0			0	0	0	0	7	0	288	0	0	0	1	0	0	0	345	57	0	1	68	65	-3	255	166	-89	51	42	-9
1	8.85753	1	1	1	37.7151	0	1	1	0	0	1	2012	0	1	0	0		0	#N/A	0			0	0	0	0	7	0	763	1	0	32	1	0	0	0	606	-157	0	1	65			167	158	-9	55	45	-10
1	11.8603	1	1	1	53.9315	1	2	0	1	0	1	2009	0	1	0	0		0	#N/A	0			0	0	0	0	7	0	207	0	0	0	1	0	0	0	256	49	32.4	1				119	117	-2	40	41	1
1	5.85753	1	1	1	35.7507	0	1	1	0	0	0	2015	0	1	0	0		1	B	0			1	0	0	1	7	0	593	1	0	0	1	0	0	0	596	3	0	1				169	208	39	56	34	-22
1	5.85753	1	1	1	30.6192	0	1	1	0	0	0	2015	0	1	0	0		1	AE	0			0	0	0	0	6	0	1105	1	0	0	1	0	0	0	1174	69	0	1		67		211	221	10	69	53	-16
1	9.86027	1	1	1	40.1562	0	1	1	0	0	1	2011	0	1	0	0		0	#N/A	0			0	0	0	0	8	0	649	1	0	0	1	0	0	0	809	160	0	1	73	75	2	143	161	18	39	50	11
1	5.85753	1	1	1	33.1836	0	1	1	0	0	0	2015	1	0	1	0		1	0	0			0	0	0	0	2	0	619	1	0	0	1	0	0	0	860	241	27.7	1	83			185	163	-22	49	32	-17
1	14.863	1	1	1	42.589	0	1	1	0	0	0	2006	0	1	0	0		0	#N/A	0			0	0	0	0	7	0	1056	1	0	0	1	0	0	0	762	-294	0	1	75	73	-2		184			69
1	3.85479	1	1	1	45.7753	0	1	1	0	0	0	2017	0	1	0	0		0	#N/A	0			0	0	0	0	6	0	792	1	0	0	1	0	0	0	733	-59	0	1	86	86.3	0.3	198	203	5	64	49	-15
1	4.85479	1	1	1	27.5342	0	1	1	0	0	0	2016	0	1	0	0		0	#N/A	0			0	0	0	0	6	0	771	1	0	0	1	0	0	0	827	56	0	1	73	76	3	172	212	40	47	41	-6
1	2.85479	0	1	1	25.6767	0	1	1	0	0	0	2018	0	1	0	0		1	A	0			0	0	0	0	6	0	363	0	0	0	1	0	0	0	336	-27	0	1	55.5	55.4	-0.1	212	218	6	58	52	-6
1	3.85479	1		1	25.4301	0	1	1	0	0	0	2017	0	1	0	0		0	#N/A	0			0	0	0	0	7	0	395	0	0	54	0	0	0	0	213	-182	0	1		60		185	209	24	34	52	18
1	3.85753	1	1	1	25.5014	0	1	1	0	0	0	2017	0	1	0	0		0	#N/A	0			0	0	0	0	1	0	566	1	0	0	1	0	0	0	649	83	0	1	60.8	60.6	-0.2	166			60
1	7.86849	1	1	1	50.8932	1	2	0	1	0	1	2013	0	1	0	0		1	BC07	0			0	0	0	0	6	0	464	0	0	43	1	0	0	0	596	132	0	1				173	162	-11	30	35	5
1	4.86575	1	1	1	41	0	3	0	0	0	0	2016	0	1	0	0		1	B	0			0	0	0	0	2	0			0	0	1	0	0	0	712		0	1				180	218	38	37	39	2
1	4.86575	1		1	39.4521	0	1	1	0	0	0	2016	1	0	1	0		0	#N/A	0			0	0	0	0	7	0	326	0	0	56.2	0	0	0	1	394	68	0	1					195			42
1	11.8712	1	1	1	47.2	0	2	0	1	0	1	2009	2	0	1	1		0	#N/A	0			0	0	0	0	7	0	818	1	0	0	1	0	0	0	646	-172	0	1		72		183			31
1	5.86849	1	1	1	53.989	1	2	0	1	0	1	2015	0	1	0	0		0	#N/A	0			0	0	0	0	7	0			0	0	1	0	0	0	511		0	1		52		173	170	-3	61	58	-3
1	3.86575	1	1	1	30.537	0	1	1	0	0	0	2017	2	0	1	1		0	#N/A	0			0	0	0	0	7	0	285	0	0	43	1	0	0	0	536	251	0	1				125	153	28	21	30	9
1	2.86575	0	1	1	37.9781	0	2	0	1	0	1	2018	0	1	0	0		1	B+C	0			0	0	0	0	7	0			0	0	1	0	0	0	864		0	1					121			31
1	3.86575	1	1	1	31.9781	0	1	1	0	0	0	2017	0	1	0	0		1	0	0			0	0	0	0	1	0	589	1	0	0	1	0	0	0	953	364	46.8	1	77.7	79	1.3	230	266	36	52	48	-4
1	2.86575	0	1	1	36.6603	0	1	1	0	0	0	2018	0	1	0	0		1	0	0			0	0	0	0	6	0	542	1	0	0	1	0	0	0	630	88	232	0	85.3			219			52
1	2.86575	0	1	1	48.1342	0	2	0	1	0	1	2018	1	0	1	0		1	CRF07_BC	0			0	0	0	0	7	0	180	0	1	0	1	0	0	0	95	-85	0	1		94		129			42
1	0.863014	0		1	40.263	0	1	1	0	0	1	2020	0	1	0	0		0	#N/A	0			0	0	0	0	7	0	515	1	0	156	0	0	0	0	462	-53	38.6	1	72	70	-2	111	168	57	33	58	25
1	18.8795	1	1	1	51.9753	1	1	1	0	0	0	2002	0	1	0	0		0	#N/A	0			0	0	0	0	7	0	575	1	0	0	1	0	0	0	637	62	0	1				202	157	-45	57	48	-9
1	11.874	1	1	0	43.1726	0	3	0	0	0	0	2009	0	1	0	0		0	#N/A	0			0	0	0	0	7	0	1157	1	0	0	1	0	0	0	959	-198	0	1	60.2			218	198	-20	83	70	-13
1	4.86849	1	1	1	31.2959	0	1	1	0	0	0	2016	0	1	0	0		1	B	0			0	0	0	0	7	0	736	1	0	28.7	1	0	0	0	784	48	0	1				153	147	-6	58	58	0
1	3.86849	1	1	1	28.5151	0	1	1	0	0	0	2017	0	1	0	0		1	0	0			0	0	0	0	1	0	971	1	0	0	1	0	0	0	816	-155	0	1	51.5	51	-0.5	176	254	78	58	58	0
1	2.86849	0	1	1	25.8356	0	1	1	0	0	0	2018	0	1	0	0		1	B	1			1	0	0	1	7	0	1051	1	0	0	1	0	0	0	1407	356	94	0	98	94	-4	186	231	45	44
1	5.87397	1	1	1	50.5397	1	1	1	0	0	0	2015	0	1	0	0		1	0	0			0	0	0	0	7	0	563	1	0	0	1	0	0	0	780	217	0	1	62	70	8	180	176	-4	36	37	1
1	8.87397	1	1	1	34.5014	0	1	1	0	0	0	2012	0	1	0	0		0	#N/A	0			0	0	0	0	7	0	935	1	0	0	1	0	0	0	1145	210	0	1	75	74.7	-0.3	154	147	-7	41	35	-6
1	4.87123	1	1	1	48.3425	0	1	1	0	0	0	2016	0	1	0	0		0	#N/A	0			0	0	0	0	6	0	457	0	0	30	1	0	0	0	531	74	0	1	63	62.5	-0.5	196	177	-19	58	45	-13
1	4.87123	1		1	47.6082	0	2	0	1	0	1	2016	0	1	0	0		0	#N/A	0			0	0	0	0	7	0	470	0	0	388	0	0	0	0	566	96	0	1	85				145			24
1	0.868493	0	1	1	33.7123	0	1	1	0	0	0	2020	0	1	0	0		0	#N/A	0			0	0	0	0	7	0	212	0	0	25	1	0	0	0	314	102	0	1	99	110	11	212	181	-31	48	34	-14
1	3.87123	1	1	1	26.3781	0	1	1	0	0	0	2017	0	1	0	0		1	0	0			0	0	0	0	6	0	1308	1	0	0	1	0	0	0	1058	-250	0	1	57	59	2	148	171	23	47	41	-6
1	3.87123	1	1	1	26.6411	0	1	1	0	0	0	2017	0	1	0	0		1	B	0			0	0	0	0	6	0	637	1	0	0	1	0	0	0	588	-49	0	1	67.2	69	1.8	215	172	-43	69	51	-18
1	3.87123	1	1	1	49.9836	0	3	0	0	0	0	2017	0	1	0	0		1	B	0			0	0	0	0	1	0	735	1	0	0	1	0	0	0	948	213	0	1	100	94	-6	182	213	31	26	28	2
1	3.87123	1	1	1	35.8767	0	1	1	0	0	0	2017	0	1	0	0		1	0	0			0	0	0	0	6	0	767	1	0	0	1	0	0	0	776	9	0	1	69	69	0	155	137	-18	63	52	-11
1	5.87397	1	1	1	31.4849	0	1	1	0	0	0	2015	0	1	0	0		0	#N/A	0			0	0	0	0	7	0	502	1	0	0	1	0	0	0	574	72	0	1	90.8	92	1.2	198	186	-12	46	42	-4
1	1.87123	0	1	1	52.3699	1	2	0	1	0	1	2019	1	0	1	0		1	#N/A	0			0	0	0	0	7	0	780	1	0	0	1	0	0	0	767	-13	0	1	70	63	-7
1	3.87397	1	1	1	33.2329	0	3	0	0	0	0	2017	0	1	0	0		1	B	0			0	0	0	0	7	0	982	1	0	0	1	0	0	0	890	-92	0	1	68			141	146	5	46	40	-6
1	1.87397	0	1	1	28.411	0	1	1	0	0	0	2019	0	1	0	0		1	#N/A	0			0	0	0	0	7	0	502	1	0	0	1	0	0	0	546	44	0	1	63	60	-3	181			47
1	4.87397	1	1	1	37.0932	0	1	1	0	0	1	2016	0	1	0	0		1	B	0			0	0	0	0	6	0	1237	1	0	0	1	0	0	0	1054	-183	0	1	64	65	1	156	149	-7	58	38	-20
1	4.87397	1	1	1	29.8932	0	1	1	0	0	0	2016	0	1	0	0		1	CRF01_AE (CRF15_01B)	1			1	0	0	1	6	0	553	1	0	0	1	0	0	0	789	236	0	1	50	48.8	-1.2	195			75
1	5.87671	1	1	1	35.2438	0	1	1	0	0	0	2015	1	0	1	0		1	B	0			0	0	0	0	7	0	632	1	0	31	1	0	0	0	555	-77	140	0	63			191	143	-48	50	40	-10
1	18.8849	1	1	0	57.6137	1	3	0	0	0	0	2002	0	1	0	0		0	#N/A	0			0	0	0	0	7	0	583	1	0	0	1	0	0	0	458	-125	0	1	53.3			201	204	3	38	45	7
1	9.87945	1	1	1	35.0575	0	1	1	0	0	0	2011	0	1	0	0		0	#N/A	0			0	0	0	0	7	0	1993	1	0	0	1	0	0	0	1238	-755	395	0	50			200	200	0	46	63	17
1	9.87945	1	1	1	60.1534	1	1	1	0	0	0	2011	0	1	0	0		0	#N/A	0			0	0	0	0	7	0	660	1	0	0	1	0	0	0	820	160	0	1	58.4			202	162	-40	54	41	-13
1	16.8822	1	1	1	47.4575	0	1	1	0	0	0	2004	0	1	0	0		0	#N/A	0			0	0	0	0	7	0	356	0	0	0	1	0	0	0	379	23	0	1				140	157	17	53	59	6
1	9.87945	1	1	1	72.1753	1	2	0	1	0	1	2011	0	1	0	0		0	#N/A	0			0	0	0	0	7	0	557	1	0	46	1	0	0	0	587	30	0	1				191	179	-12	32	41	9
1	11.8795	1	1	1	42.9068	0	1	1	0	0	0	2009	0	1	0	0		0	#N/A	0			0	0	0	0	7	0	644	1	0	0	1	0	0	0	852	208	33.9	1	87.7			163	207	44	43	54	11
1	5.87671	1	1	1	32.9562	0	1	1	0	0	0	2015	0	1	0	0		1	B	0			0	0	0	0	7	0	1164	1	0	0	1	0	0	0	1139	-25	0	1	72	76	4	198	174	-24	41	32	-9
1	9.87945	1	1	1	32.7342	0	1	1	0	0	1	2011	0	1	0	0		0	#N/A	0			0	0	0	0	7	0	590	1	0	0	1	0	0	0	854	264	0	1	84	89	5
1	4.87397	1	1	1	35.1781	0	1	1	0	0	0	2016	0	1	0	0		0	#N/A	0			0	0	0	0	7	0	718	1	0	0	1	0	0	0	755	37	0	1	98.4				182			34
1	7.87671	1	1	1	43.2438	0	1	1	0	0	0	2013	0	1	0	0		0	#N/A	0			0	0	0	0	8	0	907	1	0	0	1	0	0	0	982	75	0	1	80			230	222	-8	31	32	1
1	4.87397	1	1	1	33.3315	0	1	1	0	0	1	2016	0	1	0	0		1	B	0			0	0	0	0	6	0	757	1	0	0	1	0	0	0	509	-248	0	1	70	60.5	-9.5	146	136	-10	48	48	0
1	2.87397	0	1	1	46.9041	0	1	1	0	0	0	2018	0	1	0	0		1	B	0			0	0	0	0	7	0	1398	1	0	0	1	0	0	0	1339	-59	0	1	75.8	75.3	-0.5	179	205	26	36	52	16
1	4.87397	1	1	1	33.4603	0	1	1	0	0	0	2016	0	1	0	0		1	B	0			0	0	0	0	7	0	618	1	0	0	1	0	0	0	833	215	0	1	80			173	179	6	42	42	0
1	3.87397	1	1	1	52.7288	1	1	1	0	0	0	2017	0	1	0	0		1	0	0			0	0	0	0	7	0	998	1	0	0	1	0	0	0	791	-207	0	1	75	74	-1	171			58
1	2.87397	0	1	1	32.4575	0	1	1	0	0	0	2018	1	0	1	0		0	#N/A	0			0	0	0	0	1	0	295	0	0	0	1	0	0	0	539	244	0	1	74.5	74	-0.5		165			48
1	2.87671	0	1	1	28.9425	0	1	1	0	0	0	2018	0	1	0	0		1	B	0			0	0	0	0	7	0	580	1	0	0	1	0	0	0	727	147	0	1		65		172	137	-35	43	31	-12
1	3.88493	1	1	1	31.6658	0	1	1	0	0	0	2017	0	1	0	0		1	B	0			0	0	0	0	7	0	651	1	0	0	1	0	0	0	832	181	0	1				196	191	-5	56	56	0
1	5.88767	1	1	1	25.2959	0	1	1	0	0	0	2015	0	1	0	0		0	#N/A	0			0	0	0	0	7	0	649	1	0	0	1	0	0	0	738	89	0	1				181	200	19	44	48	4
1	1.88767	0	1	1	43.7425	0	2	0	1	0	0	2019	0	1	0	0		0	#N/A	0			0	0	0	0	7	0	430	0	0	0	1	0	0	0	472	42	0	1	55	61	6	174	178	4	67	52	-15
1	1.88767	0	1	1	28.2411	0	1	1	0	0	0	2019	0	1	0	0		1	#N/A	0			0	0	0	0	7	0	866	1	0	0	1	0	0	0	1857	991	0	1	84	83	-1	172	200	28	40	31	-9
1	11.8932	1	1	1	56.5233	1	2	0	1	0	0	2009	0	1	0	0		0	#N/A	0			0	0	0	0	7	0	691	1	0	0	1	0	0	0	490	-201	0	1				177	148	-29	40	33	-7
1	7.89041	1	1	1	34.3151	0	1	1	0	0	0	2013	0	1	0	0		1	B	0			0	0	0	0	2	0	610	1	0	0	1	0	0	0	587	-23	0	1	80			184	176	-8	65	58	-7
1	6.89041	1	1	1	36.211	0	1	1	0	0	0	2014	0	1	0	0		1	0	0			0	0	0	0	2	0	1030	1	0	0	1	0	0	0	955	-75	0	1				168	188	20	46	38	-8
1	7.89041	1	1	1	37.0658	0	1	1	0	0	0	2013	0	1	0	0		1	B	0			0	0	0	0	7	0	252	0	0	0	1	0	0	0	179	-73	0	1	73.7			175	158	-17	41	42	1
1	7.89041	1	1	1	54.3699	1	1	1	0	0	0	2013	0	1	0	0		1	0	0			0	0	0	0	7	0	864	1	0	0	1	0	0	0	859	-5	0	1				176	177	1	42	41	-1
1	3.88767	1	1	1	25.8932	0	1	1	0	0	0	2017	0	1	0	0		1	B	0			0	0	0	0	1	0	665	1	0	0	1	0	0	0	495	-170	0	1	89.2			199			50
1	5.89041	1	1	1	27.3644	0	1	1	0	0	0	2015	0	1	0	0		0	#N/A	0			0	0	0	0	7	0	577	1	0	0	1	0	0	0	687	110	0	1	63
1	1.89041	0	1	1	52.411	1	1	1	0	0	0	2019	0	1	0	0		0	#N/A	0			0	0	0	0	7	0	492	0	0	0	1	0	0	0	549	57	0	1	72.4	71.5	-0.9	218	194	-24	43	35	-8
1	3.89041	1	1	1	40.7589	0	1	1	0	0	0	2017	0	1	0	0		1	0	0			0	0	0	0	6	0	844	1	0	0	1	0	0	0	1079	235	0	1	65	67	2	155			51
1	1.89041	0	1	1	62.7973	1	3	0	0	0	0	2019	0	1	0	0		0	#N/A	0			0	0	0	0	3	1	222	0	0	0	1	0	0	0	248	26	0	1				144			36
1	0.1	0		1	30.4027	0	1	1	0	0	0	2021	0	1	0	0		1	B	0			0	0	0	0	7	0	320.8	0	0	506	0	0	0	0	696	375.2	0	1	63	62.6	-0.4
1	5.89589	1	1	1	30.7699	0	1	1	0	0	0	2015	0	1	0	0		1	B	0			0	0	0	0	7	0	584	1	0	0	1	0	0	0	648	64	0	1	46.9			145			47
1	20.9041	1	1	1	67.9397	1	1	1	0	0	0	2000	0	1	0	0		0	#N/A	0			0	0	0	0	7	0	928	1	0	0	1	0	0	0	646	-282	0	1	80			205	210	5	46	31	-15
1	11.8986	1	1	1	47.6438	0	1	1	0	0	0	2009	0	1	0	0		0	#N/A	0			0	0	0	0	2	0	392	0	0	0	1	0	0	0	554	162	0	1	80	80	0	223	254	31	48	45	-3
1	11.8986	1	1	1	52.126	1	1	1	0	0	0	2009	0	1	0	0		0	#N/A	0			0	0	0	0	2	0	829	1	0	0	1	0	0	0	926	97	0	1				215	160	-55	68	59	-9
1	14.9014	1	1	1	39.8027	0	1	1	0	0	1	2006	0	1	0	0		0	#N/A	0			0	0	0	0	7	0	1016	1	0	0	1	0	0	0	1048	32	0	1				179	199	20	35	37	2
1	6.89589	1	1	1	52.7342	1	2	0	1	0	1	2014	1	0	1	0		1	BC07	0			0	0	0	0	7	0	178	0	1	31.6	1	0	0	0	180	2	23	1	64	65	1	184	173	-11	57	47	-10
1	5.89589	1	1	1	33.6027	0	1	1	0	0	0	2015	0	1	0	0		1	0	0			0	0	0	0	7	0	907	1	0	0	1	0	0	0	996	89	0	1	57				188			59
1	8.89589	1	1	0	45.2274	0	2	0	1	0	1	2012	1	0	1	0		1	CRF07_BC	0			0	0	0	0	8	0	329	0	0	0	1	0	0	0	447	118	0	1	77	72	-5	171	170	-1	33	34	1
1	7.89589	1	1	0	52.789	1	3	0	0	0	0	2013	0	1	0	0		1	C	0			0	0	0	0	7	0	725	1	0	0	1	0	0	0	604	-121	0	1	73.3			155			46
1	8.89589	1	1	1	43.5315	0	3	0	0	0	0	2012	0	1	0	0		0	#N/A	0			0	0	0	0	2	0	200	0	0	0	1	0	0	0	236	36	0	1				265	250	-15	43	41	-2
1	8.89589	1	1	1	32.8466	0	1	1	0	0	1	2012	0	1	0	0		0	#N/A	0			0	0	0	0	7	0	393	0	0	0	1	0	0	0	479	86	0	1		66		152	216	64	38	35	-3
1	10.8986	1	1	1	40.4082	0	1	1	0	0	0	2010	0	1	0	0		1	B	1		1	1	0	0	1	7	0	548	1	0	0	1	0	0	0	562	14	0	1	79			170	205	35	40	38	-2
1	6.89589	1	1	1	34.9726	0	1	1	0	0	0	2014	0	1	0	0		1	B	0			1	0	0	1	7	0	619	1	0	0	1	0	0	0	659	40	0	1	103			204	166	-38	33	32	-1
1	5.89589	1	1	1	41.0795	0	1	1	0	0	0	2015	0	1	0	0		1	AE	0			1	0	0	1	7	0	1036	1	0	0	1	0	0	0	1041	5	0	1	79	90	11	191			36
1	8.89589	1	1	1	38.5041	0	1	1	0	0	0	2012	0	1	0	0		0	#N/A	0			0	0	0	0	7	0	505	1	0	0	1	0	0	0	648	143	0	1	81			172	164	-8	43	50	7
1	9.89863	1	1	1	57.7781	1	4	0	0	0	0	2011	0	1	0	0		0	#N/A	0			0	0	0	0	1	0	356	0	0	0	1	0	0	0	382	26	0	1	81	84.3	3.3	148	157	9	51	46	-5
1	5.89589	1	1	1	38.3151	0	1	1	0	0	0	2015	0	1	0	0		1	B	0			1	0	0	1	7	0	375	0	0	0	1	0	0	0	1653	1278	0	1	75			171			26
1	5.89589	1	1	1	35.5123	0	1	1	0	0	0	2015	1	0	1	0		1	B	0			0	0	0	0	7	0	1848	1	0	0	1	0	0	0	1212	-636	0	1	88	85.3	-2.7	242	217	-25	53	41	-12
1	3.89315	1	1	0	34.3123	0	3	0	0	0	0	2017	0	1	0	0		1	0	0			0	0	0	0	7	0	548	1	0	0	1	0	0	0	978	430	0	1	56	61	5	170	220	50	63	58	-5
1	5.89589	1	1	1	33.7616	0	1	1	0	0	0	2015	0	1	0	0		1	B	0			0	0	0	0	7	0	1916	1	0	0	1	0	0	0	684	-1232	0	1	69			187	135	-52	36	37	1
1	4.89315	1	1	0	54.0082	1	3	0	0	0	0	2016	0	1	0	0		1	B	0			0	0	0	0	7	0	949	1	0	0	1	0	0	0	853	-96	0	1		70		206	250	44	59	63	4
1	4.89315	1		1	28.3753	0	3	0	0	0	0	2016	0	1	0	0		1	B	0			0	0	0	0	6	0	659	1	0	162	0	0	0	0	737	78	0	1	64.5	65	0.5	162	176	14	48	51	3
1	3.89315	1	1	1	36.3589	0	3	0	0	0	0	2017	0	1	0	0		1	0	0			0	0	0	0	7	0	683	1	0	0	1	0	0	0	883	200	0	1	74	73	-1	175	212	37	42	39	-3
1	4.90411	1	1	1	29.0219	0	1	1	0	0	0	2016	0	1	0	0		1	B	0			0	0	0	0	6	0	83	0	1	0	1	0	0	0	425	342	0	1	59.2
1	18.9178	1	1	1	50.0932	1	1	1	0	0	0	2002	0	1	0	0		0	#N/A	0			0	0	0	0	7	0	768	1	0	0	1	0	0	0	968	200	0	1	74	75.6	1.6	174	171	-3	40	41	1
1	8.90959	1	1	1	59.7123	1	3	0	0	0	0	2012	0	1	0	0		0	#N/A	0			0	0	0	0	7	0	362	0	0	0	1	0	0	0	491	129	0	1				222	167	-55	55	48	-7
1	8.90959	1	1	1	34.4575	0	1	1	0	0	0	2012	0	1	0	0		0	#N/A	0			0	0	0	0	7	0	300	0	0	0	1	0	0	0	476	176	0	1	75.5			186	191	5	73	73	0
1	1.90685	0	1	1	52.5342	1	1	1	0	0	0	2019	0	1	0	0		1	B	0			0	0	0	0	7	0	874	1	0	0	1	0	0	0	1103	229	0	1	71.5			228	207	-21	51	62	11
1	2.90959	0	1	1	29.0575	0	1	1	0	0	0	2018	0	1	0	0		1	B	0			0	1	0	1	6	0	853	1	0	0	1	0	0	0	868	15	0	1	73	71	-2	169	164	-5	53	51	-2
1	5.91233	1	1	1	26.7452	0	1	1	0	0	0	2015	0	1	0	0		0	#N/A	0			0	0	0	0	7	0	839	1	0	0	1	0	0	0	935	96	0	1	68	68	0	219	188	-31	44	47	3
1	4.90959	1	1	1	56.6411	1	3	0	0	0	0	2016	0	1	0	0		1	B	0			0	0	0	0	6	0	275.4	0	0	0	1	0	0	0	447	171.6	0	1	64	68	4	184	199	15	53	61	8
1	7.91233	1		1	48.8986	0	2	0	1	0	1	2013	0	1	0	0		0	#N/A	0			0	0	0	0	8	0	356	0	0	77	0	0	0	0	465	109	0	1	76	72	-4
1	12.9151	1	1	1	39.4795	0	2	0	1	0	0	2008	1	0	1	0		0	#N/A	0			0	0	0	0	6	0	452	0	0	0	1	0	0	0	575	123	0	1				177	203	26	37	35	-2
1	8.91233	1	1	1	30.4	0	1	1	0	0	0	2012	0	1	0	0		0	#N/A	0			0	0	0	0	7	0	1430	1	0	0	1	0	0	0	1560	130	0	1	66.6	69	2.4	209	242	33	33	31	-2
1	3.90959	1	1	1	28.9726	0	1	1	0	0	0	2017	0	1	0	0		0	#N/A	0			0	0	0	0	6	0	512	1	0	0	1	0	0	0	629	117	0	1	57	58	1	178	205	27	47	43	-4
1	3.90959	1	1	1	29.7808	0	1	1	0	0	0	2017	0	1	0	0		0	#N/A	0			0	0	0	0	7	0	711	1	0	47	1	0	0	0	688	-23	0	1	77	75	-2		138			36
1	4.90959	1	1	1	22.1616	0	1	1	0	0	0	2016	0	1	0	0		0	#N/A	0			0	0	0	0	6	0	242.6	0	0	0	1	0	0	0	331	88.4	0	1				134	166	32	58	58	0
1	8.91233	1	1	1	36.6082	0	1	1	0	0	0	2012	0	1	0	0		0	#N/A	0			0	0	0	0	6	0	651	1	0	0	1	0	0	0	596	-55	0	1	73	71	-2
1	0.906849	0	1	1	22.6247	0	1	1	0	0	0	2020	0	1	0	0		0	#N/A	0			0	0	0	0	7	0	361	0	0	36	1	0	0	0	443	82	0	1	60	64	4	204	203	-1	50	36	-14
1	0.1	0		1	40.1699	0	1	1	0	0	0	2021	0	1	0	0		0	#N/A	0			0	0	0	0	5	0	453.5	0	0	0	1	0	0	0	608	154.5	0	1				208	241	33	35	41	6
1	0.1	0		1	48.8055	0	2	0	1	0	1	2021	0	1	0	0		0	#N/A	0			0	0	0	0	7	0	621	1	0	0	1	0	0	0	638	17	0	1				178	164	-14	36	28	-8
1	11.9178	1	1	1	33.6548	0	1	1	0	0	1	2009	0	1	0	0		1	0	0			0	0	0	0	7	0	450.1	0	0	0	1	0	0	0	560	109.9	0	1				140	170	30	34	42	8
1	7.91507	1	1	1	44.3973	0	1	1	0	0	0	2013	0	1	0	0		1	B	1	1		1	0	0	1	7	0	1044.3	1	0	0	1	0	0	0	1080	35.7	0	1				187	185	-2	66	63	-3
1	10.9178	1	1	1	51.6575	1	1	1	0	0	0	2010	0	1	0	0		0	#N/A	0			0	0	0	0	7	0	501.9	1	0	0	1	0	0	0	458	-43.9	0	1				176	187	11	57	58	1
1	3.91233	1	1	1	50.1151	1	1	1	0	0	1	2017	0	1	0	0		1	0	0			0	0	0	0	7	0	970.3	1	0	0	1	0	0	0	1376	405.7	0	1	72	70.8	-1.2	218	221	3	45	41	-4
1	3.91233	1	1	1	31.4658	0	1	1	0	0	0	2017	0	1	0	0		1	B	0			0	0	0	0	7	0	612.2	1	0	0	1	0	0	0	1017	404.8	0	1	83	80	-3	199	193	-6	50	53	3
1	0.909589	0	1	1	35.6301	0	1	1	0	0	0	2020	0	1	0	0		1	#N/A	0			0	0	0	0	7	0	203	0	0	0	1	0	0	0	462	259	0	1	89	94	5	180	189	9	51	49	-2
1	10.9178	1	1	1	41.9233	0	1	1	0	0	0	2010	0	1	0	0		0	#N/A	0			0	0	0	0	7	0	985.7	1	0	0	1	0	0	0	1092	106.3	0	1	73	71.1	-1.9
1	3.91233	1	1	1	29.5726	0	1	1	0	0	0	2017	1	0	1	0		0	#N/A	0			0	0	0	0	6	0	955	1	0	0	1	0	0	0	1150	195	0	1	74			122			47
1	5.91507	1	1	1	38.1233	0	1	1	0	0	0	2015	0	1	0	0		1	B	0			0	0	0	0	6	0	332	0	0	0	1	0	0	0	375	43	0	1	82	82	0	178	184	6	57	57	0
1	9.91781	1	1	1	34.326	0	1	1	0	0	0	2011	0	1	0	0		0	#N/A	0			0	0	0	0	7	0	464	0	0	0	1	0	0	0	697	233	0	1	69	70	1	197			52
1	3.91507	1	1	1	33.5178	0	1	1	0	0	0	2017	0	1	0	0		1	B	0			0	0	0	0	7	0	619	1	0	0	1	0	0	0	559	-60	0	1				147	140	-7	30	29	-1
1	3.92329	1	1	1	31.4658	0	1	1	0	0	0	2017	0	1	0	0		1	B	0			0	0	0	0	7	0	411.1	0	0	0	1	0	0	0	393	-18.1	0	1				133	148	15	52	48	-4
1	1.92877	0	1	1	34.463	0	1	1	0	0	0	2019	0	1	0	0		1	#N/A	0			0	0	0	0	7	0	218	0	0	0	1	0	0	0	199	-19	0	1	72.3	73	0.7	227	156	-71	42	40	-2
1	4.92877	1		1	36.3397	0	1	1	0	0	0	2016	1	0	1	0		1	B	0			0	0	0	0	7	0	169.5	0	1	59.7	0	0	0	0	305	135.5	0	1	68	72	4	171	188	17	31	33	2
1	4.92877	1	1	1	35.2329	0	1	1	0	0	0	2016	0	1	0	0		1	B	0			0	0	0	0	7	0	836	1	0	0	1	0	0	0	676	-160	0	1	76	80	4	161			54
1	4.92877	1	1	1	29.9781	0	1	1	0	0	0	2016	3	0	1	1	1	1	DB	0			0	0	0	0	7	0	2286.4	1	0	0	1	0	0	0	2262	-24.4	0	1		64.5		262	172	-90	74	63	-11
1	6.93151	1	1	1	26.2877	0	1	1	0	0	0	2014	2	0	1	1		1	B	0			0	0	0	0	6	0	494.4	0	0	0	1	0	0	0	627	132.6	0	1	98	100	2	243	167	-76	34	37	3
1	3.92877	1	1	1	36.4027	0	1	1	0	0	0	2017	0	1	0	0		1	B	0			0	0	0	0	7	0	476	0	0	0	1	0	0	0	654	178	0	1	56.4	56	-0.4	222	225	3	60	69	9
1	4.92877	1	1	1	33.6137	0	3	0	0	0	0	2016	0	1	0	0		1	0	0			0	0	0	0	7	0	1305.4	1	0	0	1	0	0	0	1804	498.6	0	1				178	193	15	59	55	-4
1	11.937	1	1	1	44.9123	0	1	1	0	0	1	2009	0	1	0	0		0	#N/A	0			0	0	0	0	7	0	779	1	0	0	1	0	0	0	988	209	0	1				256	185	-71	41	41	0
1	11.937	1	1	1	53.3233	1	2	0	1	0	1	2009	0	1	0	0		0	#N/A	0			0	0	0	0	7	0	1325	1	0	0	1	0	0	0	1318	-7	0	1				187	152	-35	39	49	10
1	8.93425	1	1	1	34.4849	0	1	1	0	0	0	2012	0	1	0	0		0	#N/A	0			0	0	0	0	7	0	597	1	0	0	1	0	0	0	655	58	0	1	68	65.9	-2.1	224	208	-16	54	75	21
1	3.93151	1	1	1	68.2438	1	2	0	1	0	1	2017	0	1	0	0		1	0	0			0	0	0	0	6	0	495	0	0	0	1	0	0	0	459	-36	0	1	58.8	59	0.2	154			37
1	5.93425	1	1	1	31.6329	0	1	1	0	0	0	2015	0	1	0	0		1	B	0			0	0	0	0	7	0	1486	1	0	0	1	0	0	0	1794	308	0	1		85.9		227	151	-76	28	24	-4
1	5.93425	1	1	1	32.8192	0	1	1	0	0	0	2015	0	1	0	0		1	B	0			0	0	0	0	7	0	697.8	1	0	0	1	0	0	0	640	-57.8	0	1	99	100	1	171	180	9	60	55	-5
1	11.937	1	1	0	40.8767	0	3	0	0	0	0	2009	0	1	0	0		0	#N/A	0			0	0	0	0	7	0	322	0	0	0	1	0	0	0	850	528	0	1				197	185	-12	94	70	-24
1	10.937	1	1	1	54.0438	1	1	1	0	0	0	2010	0	1	0	0		0	#N/A	0			0	0	0	0	7	0	371	0	0	21.7	1	0	0	0	459	88	0	1				168	182	14	30	33	3
1	7.93425	1	1	1	57.0959	1	1	1	0	0	0	2013	0	1	0	0		1	B	1			0	0	0	1	7	0	573	1	0	0	1	0	0	0	883	310	64.9	0	70	74	4	257	163	-94	65	43	-22
1	5.93425	1	1	1	37.9534	0	1	1	0	0	0	2015	0	1	0	0		1	AE	0			0	0	0	0	7	0	372.1	0	0	0	1	0	0	0	512	139.9	0	1	82
1	5.93425	1	1	1	35.126	0	1	1	0	0	0	2015	0	1	0	0		1	B	0			0	0	0	0	7	0	425	0	0	0	1	0	0	0	517	92	0	1	57	60	3	205	224	19	88	86	-2
1	3.93151	1	1	1	36.1836	0	1	1	0	0	0	2017	0	1	0	0		1	B	0			0	0	0	0	6	0	364.3	0	0	0	1	0	0	0	973	608.7	0	1	66	63.9	-2.1	154	180	26	31	39	8
1	4.93151	1	1	1	58.6027	1	1	1	0	0	0	2016	0	1	0	0		1	B	1			0	0	0	1	7	0	577.7	1	0	0	1	0	0	0	555	-22.7	0	1				188	196	8	43	44	1
1	3.93151	1	1	1	40.6466	0	1	1	0	0	0	2017	0	1	0	0		1	B	0			0	0	0	0	6	0	979	1	0	0	1	0	0	0	920	-59	0	1	68	69	1	170	192	22	42	37	-5
1	2.93151	0	1	1	33.2	0	1	1	0	0	0	2018	0	1	0	0		1	0	0			0	0	0	0	7	0	337.5	0	0	0	1	0	0	0	608	270.5	0	1	68	75.6	7.6	150	162	12	45	41	-4
1	1.93151	0	1	1	39.474	0	3	0	0	0	0	2019	0	1	0	0		0	#N/A	0			0	0	0	0	7	0	467.4	0	0	0	1	0	0	0	652	184.6	0	1	68	64	-4	219			54
1	0.931507	0	1	1	26.5945	0	1	1	0	0	0	2020	0	1	0	0		1	#N/A	0			0	0	0	0	7	0	740	1	0	0	1	0	0	0	822	82	0	1					198			74
1	4.93425	1	1	1	35.1589	0	1	1	0	0	0	2016	1	0	1	0		1	AE	0			0	0	0	0	7	0	794	1	0	0	1	0	0	0	802	8	0	1				132			37
1	13.9534	1	1	1	52.2493	1	3	0	0	0	1	2007	0	1	0	0		0	#N/A	0			0	0	0	0	7	0	805	1	0	0	1	0	0	0	1213	408	0	1				154	127	-27	35	30	-5
1	8.94795	1	1	1	52.2055	1	2	0	1	0	1	2012	1	0	1	0		1	CRF07_BC	0			0	0	0	0	7	0	313.9	0	0	0	1	0	0	0	219	-94.9	0	1		62		182	174	-8	45	43	-2
1	7.94795	1	1	1	40.1342	0	1	1	0	0	0	2013	0	1	0	0		1	AE	0			0	0	0	0	7	0	706.5	1	0	0	1	0	0	0	533	-173.5	0	1				153	165	12	62	55	-7
1	2.94521	0	1	1	29.9562	0	1	1	0	0	0	2018	0	1	0	0		0	#N/A	0			0	0	0	0	7	0	495.7	0	0	39.9	1	0	0	0	705	209.3	0	1				218	241	23	65	71	6
1	11.9534	1	1	1	48.6712	0	1	1	0	0	0	2009	1	0	1	0		0	#N/A	0			0	0	0	0	6	0	197	0	1	0	1	0	0	0	388	191	0	1	79.5			145	116	-29	46	58	12
1	2.94795	0	1	1	48.526	0	1	1	0	0	0	2018	0	1	0	0		1	0	0			0	0	0	0	6	0	322	0	0	0	1	0	0	0	328	6	0	1	99	100.1	1.1	171	207	36	41	32	-9
1	13.9589	1	1	0	50.9397	1	3	0	0	0	0	2007	0	1	0	0		0	#N/A	0			0	0	0	0	7	0	1446.6	1	0	0	1	0	0	0	1340	-106.6	0	1	93	98	5	168	162	-6	51	45	-6
1	10.9562	1	1	1	49.5041	0	2	0	1	0	1	2010	1	0	1	0		1	CRF07_BC	0			1	0	0	1	7	0	1082	1	0	0	1	0	0	0	1094	12	0	1				137			33
1	9.95616	1	1	0	51.0301	1	2	0	1	0	1	2011	0	1	0	0		0	#N/A	0			0	0	0	0	7	0	492	0	0	0	1	0	0	0	640	148	0	1	52.3,			209	206	-3	77	66	-11
1	8.95342	1	1	1	46.1425	0	1	1	0	0	1	2012	0	1	0	0		0	#N/A	0			0	0	0	0	6	0	785	1	0	0	1	0	0	0	625	-160	0	1	71	71.4	0.4	212	217	5	38	39	1
1	10.9562	1	1	1	46.2027	0	1	1	0	0	0	2010	0	1	0	0		0	#N/A	0			0	0	0	0	7	0	275	0	0	0	1	0	0	0	417	142	0	1		72.7		184	210	26	45	47	2
1	9.95616	1	1	0	37.789	0	3	0	0	0	0	2011	0	1	0	0		0	#N/A	0			0	0	0	0	7	0	1084	1	0	0	1	0	0	0	850	-234	0	1				178	162	-16	27	25	-2
1	6.95342	1	1	1	36.5507	0	1	1	0	0	0	2014	0	1	0	0		1	B	0			0	0	0	0	7	0	431	0	0	0	1	0	0	0	502	71	0	1				188	194	6	53	56	3
1	0.1	0		1	32.4192	0	1	1	0	0	1	2021	0	1	0	0		1	#N/A	0			0	0	0	0	7	0	208	0	0	461000	0	1	1	0	771	563	0	1				116	112	-4	32	46	14
1	3.95068	1	1	1	37.2849	0	1	1	0	0	0	2017	0	1	0	0		0	#N/A	0			0	0	0	0	7	0	729	1	0	0	1	0	0	0	646	-83	0	1	79	86	7	194	276	82	44	52	8
1	4.95342	1	1	1	49.4	0	1	1	0	0	0	2016	0	1	0	0		1	B	0			1	0	0	1	3	1	213	0	0	0	1	0	0	0	345	132	0	1				220	212	-8	56	59	3
1	3.95342	1	1	1	34.5096	0	1	1	0	0	0	2017	0	1	0	0		0	#N/A	0			0	0	0	0	7	0	259	0	0	0	1	0	0	0	348	89	0	1				212	193	-19	39	30	-9
1	10.9699	1	1	1	44.8356	0	2	0	1	0	1	2010	0	1	0	0		0	#N/A	0			0	0	0	0	7	0	610	1	0	0	1	0	0	0	653	43	0	1	62			142	172	30	52	52	0
1	1.96438	0	1	1	32.9452	0	1	1	0	0	0	2019	0	1	0	0		1	0	0			0	0	0	0	7	0	900.1	1	0	0	1	0	0	0	846	-54.1	0	1	52.4	59.3	6.9	135	152	17	29	28	-1
1	2.96712	0	1	1	29.8164	0	1	1	0	0	0	2018	0	1	0	0		1	B	0			0	0	0	0	7	0	591.9	1	0	0	1	0	0	0	872	280.1	0	1	60	61	1	169	181	12	48	59	11
1	4.96712	1	1	1	40.9397	0	2	0	1	0	1	2016	0	1	0	0		0	#N/A	0			0	0	0	0	7	0	724.5	1	0	0	1	0	0	0	975	250.5	0	1	57	60	3	162	164	2	34	38	4
1	3.96712	1	1	1	35.9096	0	1	1	0	0	0	2017	1	0	1	0		1	B	0			1	0	0	1	7	0	1043.8	1	0	0	1	0	0	0	1322	278.2	0	1	70			208	203	-5	64	53	-11
1	8.96986	1	1	1	42.6438	0	1	1	0	0	0	2012	1	0	1	0		0	#N/A	0			0	0	0	0	7	0	1527	1	0	0	1	0	0	0	1683	156	0	1	62	70	8	184	244	60	46	45	-1
1	7.96986	1	1	1	35.6795	0	1	1	0	0	0	2013	0	1	0	0		0	#N/A	0			0	0	0	0	6	0	408	0	0	0	1	0	0	0	561	153	0	1	110	104	-6	162	145	-17	43	42	-1
1	6.96986	1	1	1	53.7288	1	1	1	0	0	0	2014	0	1	0	0		1	B	0			1	0	0	1	6	0	319	0	0	0	1	0	0	0	297	-22	0	1	48	49.4	1.4	153	184	31	51	61	10
1	1.96986	0	1	1	27.4219	0	1	1	0	0	0	2019	0	1	0	0		0	#N/A	0			0	0	0	0	6	0	602	1	0	0	1	0	0	0	1105	503	0	1	66			182	192	10	54	49	-5
1	3.96986	1	1	1	41.9014	0	2	0	1	0	0	2017	0	1	0	0		0	#N/A	0			0	0	0	0	1	0	833.1	1	0	0	1	0	0	0	1697	863.9	0	1	76	91	15	167			55
1	7.9726	1	1	1	27.6438	0	1	1	0	0	0	2013	1	0	1	0		1	B	0			0	0	0	0	7	0	463	0	0	0	1	0	0	0	551	88	0	1	55			153			52
1	5.9726	1	1	1	26.811	0	1	1	0	0	0	2015	2	0	1	1		1	B	0			0	0	0	0	6	0	567	1	0	0	1	0	0	0	586	19	0	1	68	62	-6	151	151	0	41	46	5
1	1.96986	0	1	1	40.9068	0	1	1	0	0	0	2019	0	1	0	0		0	#N/A	0			0	0	0	0	7	0	791	1	0	0	1	0	0	0	836	45	0	1	59	64	5		175			38
1	9.98904	1	1	1	48.1671	0	1	1	0	0	0	2011	0	1	0	0		0	#N/A	0			0	0	0	0	2	0	736.9	1	0	0	1	0	0	0	770	33.1	0	1	85			181	169	-12	50	53	3
1	5.98904	1	1	1	35.3151	0	1	1	0	0	0	2015	0	1	0	0		1	AE	1			0	1	0	1	6	0	983.7	1	0	48	1	0	0	0	1218	234.3	0	1	74	73.1	-0.9	150	151	1	44	43	-1
1	4.9863	1	1	1	30.1534	0	1	1	0	0	0	2016	0	1	0	0		0	#N/A	0			0	0	0	0	7	0	676.5	1	0	0	1	0	0	0	1113	436.5	0	1	60.9	59	-1.9	194	159	-35	59	53	-6
1	1.9863	0	1	1	43.8493	0	2	0	1	0	1	2019	0	1	0	0		0	#N/A	0			0	0	0	0	7	0	323	0	0	0	1	0	0	0	486	163	0	1	58.4			189	200	11	54	62	8
1	7.98904	1	1	1	30.0932	0	1	1	0	0	0	2013	0	1	0	0		1	B	0			0	0	0	0	7	0	1404	1	0	22	1	0	0	0	1529	125	0	1	100	101.8	1.8	191	253	62	45	39	-6
1	9.99178	1	1	1	41.0192	0	1	1	0	0	0	2011	0	1	0	0		0	#N/A	0			0	0	0	0	6	0	322	0	0	0	1	0	0	0	388	66	0	1				187	186	-1	56	61	5
1	4.9863	1		1	30.8521	0	1	1	0	0	0	2016	2	0	1	1		1	0	0			0	0	1	1	8	0	195	0	1	72	0	0	0	1	267	72	0	1	80.8	80.8	0	180	192	12	39	38	-1
1	3.9863	1	1	1	27.4274	0	3	0	0	0	0	2017	0	1	0	0		1	B	0			0	0	0	0	7	0			0	0	1	0	0	0	879		0	1	72				168			36
1	1.9863	0	1	1	21.0904	0	1	1	0	0	0	2019	0	1	0	0		1	#N/A	0			0	0	0	0	6	0	839	1	0	0	1	0	0	0	863	24	0	1	65			307			88
1	3.98904	1	1	1	38.4274	0	1	1	0	0	0	2017	0	1	0	0		1	0	0			0	0	0	0	7	0	741	1	0	0	1	0	0	0	742	1	0	1				202	205	3	52	51	-1
1	7.99178	1	1	1	45.6849	0	2	0	1	0	1	2013	1	0	1	0		0	#N/A	0			0	0	0	0	7	0	558	1	0	28.2	1	0	0	0	621	63	0	1		87.5
1	6.99178	1		1	33.2603	0	3	0	0	0	0	2014	3	0	1	1	1	1	B	0			0	0	0	0	7	0	1309	1	0	74	0	0	0	0	976	-333	0	1					147			36
1	6.99178	1	1	1	28.3644	0	1	1	0	0	0	2014	1	0	1	0		1	B	0			1	0	0	1	7	0	818	1	0	0	1	0	0	0	677	-141	0	1	75	75	0		155			41
1	10.9945	1	1	0	44.4548	0	3	0	0	0	0	2010	0	1	0	0		0	#N/A	0			0	0	0	0	2	0	699.9	1	0	0	1	0	0	0	813	113.1	0	1	50			158	194	36	38	38	0
1	4.98904	1	1	1	26.8548	0	1	1	0	0	0	2016	0	1	0	0		1	B	0			0	0	0	0	6	0	985	1	0	0	1	0	0	0	933	-52	0	1	68	68.5	0.5	159	160	1	37	31	-6
1	9.99452	1	1	1	38.6712	0	1	1	0	0	0	2011	0	1	0	0		0	#N/A	0			0	0	0	0	7	0	890	1	0	0	1	0	0	0	1065	175	0	1	63			154			52
1	2.98904	0	1	1	32.6493	0	1	1	0	0	0	2018	0	1	0	0		0	#N/A	0			0	0	0	0	7	0	652	1	0	0	1	0	0	0	779	127	0	1	69.5	71	1.5	208	184	-24	64	58	-6
1	8.32877	1	1	1	50.2082	1	2	0	1	0	1	2013	2	0	1	1		1	0	0			0	0	0	0	6	0	437	0	0	0	1	0	0	0	401	-36	0	1					135			27
1	1.99178	0	1	1	57.3315	1	1	1	0	0	0	2019	0	1	0	0		0	#N/A	0			0	0	0	0	6	0	1105.7	1	0	0	1	0	0	0	1250	144.3	0	1	62			141	166	25	25	28	3
1	6.99452	1	1	1	41.4027	0	1	1	0	0	1	2014	0	1	0	0		1	B	0			0	0	0	0	6	0	1166.7	1	0	0	1	0	0	0	1158	-8.7	0	1	104	102	-2	223	267	44	38	37	-1
1	0.989041	0	1	1	33.2411	0	1	1	0	0	0	2020	0	1	0	0		1	#N/A	0			0	0	0	0	3	1	550	1	0	32	1	0	0	0	568	18	21	1	76.3			229	208	-21	45	47	2
1	4	1	1	1	36.8411	0	1	1	0	0	0	2017	0	1	0	0		1	0	0			0	0	0	0	7	0	764	1	0	0	1	0	0	0	880	116	0	1	66			200	207	7	72	69	-3
1	2.00548	0	1	1	46.8466	0	2	0	1	0	0	2019	0	1	0	0		1	0	0			0	0	0	0	7	0	519	1	0	22.1	1	0	0	0	524	5	0	1	51	58.2	7.2		123			36
1	5.00548	1	1	1	23.2712	0	1	1	0	0	0	2016	0	1	0	0		1	B	0			1	0	0	1	7	0	627	1	0	0	1	0	0	0	457	-170	0	1	69	66	-3	195	160	-35	56	36	-20
1	4.00548	1	1	1	31.2795	0	1	1	0	0	0	2017	1	0	1	0		1	B	0			0	0	0	0	6	0	621	1	0	0	1	0	0	0	728	107	0	1	58	60.5	2.5	217	209	-8	58	60	2
1	6.01096	1	1	1	25.9726	0	1	1	0	0	0	2015	1	0	1	0		1	B	0			0	0	0	0	7	0	1491	1	0	0	1	0	0	0	1466	-25	0	1	71	71	0	162	171	9	46	49	3
1	8.01096	1		1	42.2384	0	1	1	0	0	0	2013	1	0	1	0		1	B	1		1	1	0	0	1	7	0	478	0	0	53	0	0	0	0	424	-54	20.1	1	66	66	0	176	226	50	40	50	10
1	8.01096	1	1	1	44.4822	0	1	1	0	0	0	2013	0	1	0	0		0	#N/A	0			0	0	0	0	7	0	907	1	0	0	1	0	0	0	972	65	0	1	83	78	-5	158	181	23	53	51	-2
1	4.00822	1	1	1	42.3781	0	2	0	1	0	0	2017	0	1	0	0		1	0	0			0	0	0	0	8	0	1446	1	0	0	1	0	0	0	884	-562	0	1				228	213	-15	52	43	-9
1	4.00822	1		1	44.4603	0	1	1	0	0	0	2017	0	1	0	0		0	#N/A	0			0	0	0	0	6	0	701	1	0	50.4	0	0	0	0	764	63	40.7	1	74	74	0	179	187	8	35	36	1
1	13.0137	1	1	1	46.4247	0	1	1	0	0	0	2008	0	1	0	0		0	#N/A	0			0	0	0	0	8	0	687	1	0	0	1	0	0	0	1015	328	0	1	75	85.2	10.2		213			41
1	0.00547945	0		1	39.2493	0	1	1	0	0	0	2021	0	1	0	0		0	#N/A	0			0	0	0	0	3	1	165	0	1	0	1	0	0	0	252	87	0	1	76	74	-2		169			34
1	8.01096	1	1	1	31.4466	0	1	1	0	0	0	2013	1	0	1	0		1	B	0			0	0	0	0	7	0			0	0	1	0	0	0	942		0	1	65	68	3		187			40
1	6.01096	1	1	1	30.3233	0	1	1	0	0	0	2015	0	1	0	0		1	B	0			0	0	0	0	7	0	559	1	0	0	1	0	0	0	973	414	0	1	58	60	2	110	159	49	73	53	-20
1	3.00822	1	1	1	29.2959	0	1	1	0	0	0	2018	0	1	0	0		0	#N/A	0			0	0	0	0	7	0	1352.4	1	0	0	1	0	0	0	1779	426.6	0	1	110.8	110	-0.8	202	197	-5	39	31	-8
1	6.01096	1	1	1	32.7836	0	1	1	0	0	0	2015	0	1	0	0		1	B	0			1	0	0	1	7	0	581.7	1	0	0	1	0	0	0	403	-178.7	0	1	57	59.8	2.8	262	153	-109	61	48	-13
1	6.01096	1	1	1	27.263	0	4	0	0	0	0	2015	0	1	0	0		1	B	0			0	0	0	0	2	0	981	1	0	0	1	0	0	0	978	-3	0	1	62	62.8	0.8
1	5.00822	1	1	1	49.9671	0	1	1	0	0	0	2016	0	1	0	0		1	B	0			0	0	0	0	7	0	934.8	1	0	0	1	0	0	0	948	13.2	0	1	72	73	1	170	189	19	74	70	-4
1	4.00822	1	1	1	41.0274	0	1	1	0	0	0	2017	0	1	0	0		1	B	0			0	0	0	0	6	0	671	1	0	22	1	0	0	0	658	-13	0	1				171	151	-20	49	42	-7
1	5.00822	1	1	1	32.4877	0	1	1	0	0	1	2016	0	1	0	0		1	0	0			0	0	0	0	6	0	670	1	0	0	1	0	0	0	658	-12	0	1	79	77.1	-1.9	160	170	10	43	50	7
1	4.00822	1	1	1	28.7233	0	1	1	0	0	0	2017	0	1	0	0		1	B	0			0	0	0	0	7	0	814	1	0	0	1	0	0	0	858	44	0	1	67			172	153	-19	39	42	3
1	4.00822	1	1	1	32.3726	0	1	1	0	0	0	2017	0	1	0	0		1	0	0			0	0	0	0	1	0	468.9	0	0	0	1	0	0	0	512	43.1	0	1	84			134	186	52	39	44	5
1	3.00822	1	1	1	27.4219	0	1	1	0	0	0	2018	0	1	0	0		0	#N/A	0			0	0	0	0	7	0	593.7	1	0	0	1	0	0	0	731	137.3	0	1	65			163	154	-9	49	56	7
1	5.01096	1	1	1	28.0411	0	1	1	0	0	0	2016	0	1	0	0		0	#N/A	0			0	0	0	0	7	0	819.3	1	0	0	1	0	0	0	844	24.7	0	1				176			53
1	4.01096	1	1	1	32.6384	0	1	1	0	0	0	2017	0	1	0	0		0	#N/A	0			0	0	0	0	7	0	707	1	0	22	1	0	0	0	669	-38	0	1		64		175	182	7	40	46	6
1	4.01918	1	1	1	43.0411	0	2	0	1	0	1	2017	1	0	1	0		0	#N/A	0			0	0	0	0	8	0	570	1	0	0	1	0	0	0	483	-87	0	1				156	192	36	30	27	-3
1	4.01918	1	1	1	37.7342	0	3	0	0	0	0	2017	0	1	0	0		0	#N/A	0			0	0	0	0	7	0	532	1	0	0	1	0	0	0	457	-75	0	1	75			188	233	45	43	50	7
1	10.0274	1	1	1	56.3507	1	2	0	1	0	1	2011	0	1	0	0		0	#N/A	0			0	0	0	0	7	0	364.3	0	0	0	1	0	0	0	489	124.7	0	1	70	71.4	1.4	154	146	-8	51	43	-8
1	11.0274	1	1	1	44.9205	0	2	0	1	0	1	2010	0	1	0	0		0	#N/A	0			0	0	0	0	7	0	428	0	0	0	1	0	0	0	579	151	0	1				160	169	9	29	32	3
1	5.02192	1	1	1	25.3589	0	1	1	0	0	1	2016	0	1	0	0		1	B	0			0	0	0	0	8	0	469	0	0	0	1	0	0	0	954	485	0	1	56	63	7	189	226	37	36	36	0
1	2.02192	0	1	1	32.4986	0	1	1	0	0	0	2019	0	1	0	0		1	#N/A	0			0	0	0	0	7	0	446	0	0	0	1	0	0	0	514	68	0	1	69			192	179	-13	61	65	4
1	5.02466	1	1	1	27.5205	0	1	1	0	0	0	2016	0	1	0	0		0	#N/A	0			0	0	0	0	7	0	982	1	0	0	1	0	0	0	917	-65	0	1	75	82	7	168			34
1	3.02466	1	1	1	26.7178	0	1	1	0	0	0	2018	0	1	0	0		1	B	0			0	0	0	0	7	0	531	1	0	0	1	0	0	0	498	-33	0	1	66	64	-2	225	200	-25	40	51	11
1	9.0274	1	1	1	32.7151	0	1	1	0	0	0	2012	0	1	0	0		0	#N/A	0			0	0	0	0	7	0	325.4	0	0	0	1	0	0	0	652	326.6	0	1	65	71.7	6.7	288	166	-122	36	42	6
1	8.0274	1	1	1	58.2658	1	2	0	1	0	1	2013	0	1	0	0		0	#N/A	0			0	0	0	0	6	0	574	1	0	0	1	0	0	0	622	48	0	1	61	54.9	-6.1	154	146	-8	34	38	4
1	6.0274	1	1	1	45.2548	0	2	0	1	0	0	2015	0	1	0	0		0	#N/A	0			0	0	0	0	6	0	620.5	1	0	0	1	0	0	0	796	175.5	0	1	69				191			44
1	5.02466	1	1	1	36.0575	0	1	1	0	0	1	2016	0	1	0	0		1	B	0			1	0	0	1	6	0	937	1	0	0	1	0	0	0	826	-111	0	1	93	96	3		185			40
1	4.02466	1	1	1	29.5562	0	1	1	0	0	0	2017	0	1	0	0		1	B	0			0	0	0	0	6	0	365	0	0	0	1	0	0	0	488	123	0	1	64	67	3
1	9.0274	1	1	1	38.4384	0	1	1	0	0	0	2012	0	1	0	0		0	#N/A	0			0	0	0	0	7	0	803	1	0	0	1	0	0	0	883	80	0	1	81	83	2	252	234	-18	33	38	5
1	9.0274	1	1	1	30.5479	0	1	1	0	0	0	2012	0	1	0	0		0	#N/A	0			0	0	0	0	7	0	563	1	0	22	1	0	0	0	467	-96	0	1	60	56	-4	132	194	62	37	55	18
1	9.0274	1	1	1	30.3288	0	1	1	0	0	0	2012	0	1	0	0		0	#N/A	0			0	0	0	0	7	0	608	1	0	0	1	0	0	0	547	-61	0	1	69	72.4	3.4		168			42
1	10.0301	1	1	1	41	0	1	1	0	0	0	2011	0	1	0	0		0	#N/A	0			0	0	0	0	6	0	647	1	0	0	1	0	0	0	556	-91	0	1	67	76	9	224	229	5	86	92	6
1	2.0274	0	1	1	25.8356	0	1	1	0	0	0	2019	0	1	0	0		1	0	0			0	0	0	0	7	0	762	1	0	0	1	0	0	0	1288	526	0	1	69	78	9	158	191	33	43	41	-2
1	4.0274	1	1	1	23.5781	0	1	1	0	0	0	2017	0	1	0	0		1	B	0			0	0	0	0	7	0	542	1	0	0	1	0	0	0	489	-53	0	1	58			129			43
1	7.03014	1	1	1	38.9151	0	1	1	0	0	0	2014	0	1	0	0		0	#N/A	0			0	0	0	0	6	0	842	1	0	0	1	0	0	0	1084	242	0	1	80	85.5	5.5
1	5.0274	1	1	0	42.8822	0	2	0	1	0	1	2016	2	0	1	1		1	BC	0			0	0	0	0	7	0	800	1	0	0	1	0	0	0	1077	277	0	1	82	73	-9	207	200	-7	68	53	-15
1	11.0329	1	1	1	41.9342	0	1	1	0	0	0	2010	0	1	0	0		0	#N/A	0			0	0	0	0	7	0	288.5	0	0	0	1	0	0	0	327	38.5	0	1		58		187	204	17	64	62	-2
1	8.03014	1	1	1	37.8548	0	1	1	0	0	0	2013	0	1	0	0		1	B	0			1	0	0	1	7	0	688	1	0	0	1	0	0	0	342	-346	0	1	57	65	8		169			70
1	14.0356	1	1	1	42.8849	0	1	1	0	0	0	2007	0	1	0	0		0	#N/A	0			0	0	0	0	7	0	358	0	0	0	1	0	0	0	444	86	0	1	69			170	189	19	51	49	-2
1	8.03014	1	1	1	41.8959	0	1	1	0	0	0	2013	0	1	0	0		1	B	1			0	0	1	1	7	0	1022	1	0	0	1	0	0	0	965	-57	0	1	71	71	0	140	144	4	52	59	7
1	9.03014	1	1	1	41.4603	0	1	1	0	0	0	2012	0	1	0	0		0	#N/A	0			0	0	0	0	7	0	822	1	0	0	1	0	0	0	678	-144	0	1	70	70	0	223	174	-49	58	55	-3
1	8.03014	1	1	1	29.6356	0	1	1	0	0	0	2013	0	1	0	0		1	B	0			0	0	0	0	7	0	507.2	1	0	0	1	0	0	0	765	257.8	0	1	85	84.3	-0.7	191			47
1	7.03014	1	1	1	34.1699	0	1	1	0	0	0	2014	1	0	1	0		0	#N/A	0			0	0	0	0	2	0	642.2	1	0	0	1	0	0	0	699	56.8	0	1	96			184	215	31	42	44	2
1	6.03014	1	1	1	34.0329	0	1	1	0	0	0	2015	0	1	0	0		1	B	0			0	0	0	0	6	0	310	0	0	21	1	0	0	0	411	101	0	1	67.2	73.9	6.7	210	197	-13	67	56	-11
1	3.0274	1	1	1	36.7699	0	1	1	0	0	0	2018	0	1	0	0		1	0	0			0	0	0	0	7	0	585	1	0	0	1	0	0	0	794	209	0	1	71	75.6	4.6	166	169	3	51	48	-3
1	0.0383562	0		1	34.4685	0	1	1	0	0	1	2021	0	1	0	0		0	#N/A	0			0	0	0	0	7	0	607	1	0	0	1	0	0	0	384	-223	0	1	59			153	141	-12	46	47	1
1	6.04658	1	1	1	61.8055	1	3	0	0	0	0	2015	0	1	0	0		1	0	0			0	0	0	0	6	0	1002	1	0	0	1	0	0	0	841	-161	0	1	72	72	0	177			41
1	9.04658	1	1	1	41.5014	0	1	1	0	0	0	2012	0	1	0	0		0	#N/A	0			0	0	0	0	6	0	722	1	0	0	1	0	0	0	607	-115	0	1	102	87	-15		155			34
1	12.0493	1	1	1	30.4219	0	1	1	0	0	0	2009	0	1	0	0		0	#N/A	0			0	0	0	0	6	0	653	1	0	0	1	0	0	0	779	126	0	1	85.6			231	246	15	35	34	-1
1	8.04658	1	1	1	53.7616	1	1	1	0	0	0	2013	0	1	0	0		1	B	0			0	0	0	0	6	0	430	0	0	0	1	0	0	0	661	231	0	1	81	77.4	-3.6	188			52
1	8.04658	1	1	1	48.5014	0	2	0	1	0	0	2013	0	1	0	0		0	#N/A	0			0	0	0	0	7	0	368	0	0	0	1	0	0	0	286	-82	0	1	90	88	-2	164	186	22	37	40	3
1	6.04658	1	1	1	34.4356	0	1	1	0	0	0	2015	0	1	0	0		1	B	1		1	1	0	0	1	7	0	904	1	0	35	1	0	0	0	649	-255	0	1	75	75.6	0.6	174	186	12	41	41	0
1	5.04384	1		0	53.5781	1	3	0	0	0	0	2016	0	1	0	0		1	AE	0			0	0	0	0	7	0			0	0	0	0	0	0	607		0	1	56.9			180	223	43	59	65	6
1	4.04384	1	1	1	25.1644	0	1	1	0	0	0	2017	0	1	0	0		1	B	0			1	0	0	1	7	0	631	1	0	0	1	0	0	0	633	2	0	1	73			141	148	7	51	46	-5
1	3.04384	1	1	1	47.8877	0	3	0	0	0	0	2018	0	1	0	0		1	B	0			0	0	0	0	7	0	915	1	0	0	1	0	0	0	1215	300	0	1	65	67	2	221	233	12	44	41	-3
1	3.04658	1	1	1	26.3918	0	1	1	0	0	0	2018	0	1	0	0		1	CRF01_AE	0			0	0	0	0	6	0	399	0	0	0	1	0	0	0	632	233	0	1	70	69	-1	187	173	-14	51	49	-2
1	4.04658	1	1	1	44.3644	0	1	1	0	0	0	2017	3	0	1	1	1	0	#N/A	0			0	0	0	0	7	0	336	0	0	0	1	0	0	0	449	113	0	1	87	87	0	179	177	-2	37	45	8
1	5.04658	1	1	1	39.3096	0	1	1	0	0	0	2016	0	1	0	0		1	B	0			0	0	0	0	7	0	335	0	0	0	1	0	0	0	683	348	0	1	70	72	2	204	215	11	57	51	-6
1	7.04932	1	1	1	55.3753	1	3	0	0	0	0	2014	0	1	0	0		1	B	0			0	0	0	0	6	0	760	1	0	0	1	0	0	0	814	54	0	1	75	76	1	174	142	-32	57	46	-11
1	7.04932	1	1	1	49.5342	0	1	1	0	0	0	2014	0	1	0	0		1	AE	0			0	0	0	0	7	0	1127	1	0	0	1	0	0	0	1546	419	0	1	71	74	3	153	193	40	40	41	1
1	4.04658	1	1	1	37.2082	0	1	1	0	0	0	2017	0	1	0	0		1	B	1			0	0	0	1	6	0	665	1	0	0	1	0	0	0	1003	338	82.1	0	62.5	63	0.5	165	157	-8	45	45	0
1	4.04658	1		0	41.8658	0	2	0	1	0	1	2017	0	1	0	0		0	#N/A	0			0	0	0	0	6	0	326	0	0	77	0	0	0	0	464	138	0	1	44	48	4	181	159	-22	38	41	3
1	5.04658	1	1	1	31.8384	0	1	1	0	0	0	2016	0	1	0	0		1	B	0			0	0	0	0	7	0	888	1	0	0	1	0	0	0	989	101	0	1	69	71	2	219	185	-34	45	36	-9
1	6.04932	1	1	1	40.937	0	1	1	0	0	0	2015	0	1	0	0		1	B	0			0	0	0	0	7	0	882	1	0	0	1	0	0	0			0	1	81.5			218	191	-27	47	47	0
1	5.04658	1	1	1	50.3562	1	1	1	0	0	1	2016	0	1	0	0		1	B	1			0	0	0	1	6	0	1359	1	0	0	1	0	0	0	1674	315	0	1	92	90	-2	147	149	2	34	40	6
1	1.04384	0	1	1	32.1041	0	1	1	0	0	0	2020	0	1	0	0		0	#N/A	0			0	0	0	0	7	0	982	1	0	0	1	0	0	0	787	-195	0	1	87	81	-6		168			43
1	0.0465753	0		1	50.0055	1	2	0	1	0	1	2021	0	1	0	0		0	#N/A	0			0	0	0	0	7	0	323	0	0	0	1	0	0	0	373	50	0	1				146	168	22	48	48	0
1	11.0658	1	1	1	49.2027	0	2	0	1	0	1	2010	0	1	0	0		0	#N/A	0			0	0	0	0	7	0	536	1	0	0	1	0	0	0	553	17	0	1				195	227	32	43	48	5
1	10.0685	1	1	1	43.4	0	2	0	1	0	1	2011	2	0	1	1		1	BC07	0			0	0	0	0	6	0	467	0	0	0	1	0	0	0	355	-112	0	1	70
1	7.06575	1	1	1	33.1534	0	1	1	0	0	0	2014	0	1	0	0		1	B	0			1	0	0	1	7	0	292	0	0	0	1	0	0	0	339	47	34	1	93	93	0	206	205	-1	44	40	-4
1	7.06575	1	1	1	40.0055	0	1	1	0	0	0	2014	0	1	0	0		1	B	0			1	0	0	1	7	0	705	1	0	0	1	0	0	0	614	-91	0	1	50			196	225	29	54	57	3
1	9.06575	1	1	0	61.9425	1	2	0	1	0	1	2012	0	1	0	0		0	#N/A	0			0	0	0	0	6	0	650	1	0	0	1	0	0	0	1037	387	0	1		60		203	213	10	59	54	-5
1	2.06301	0	1	1	45.3425	0	1	1	0	0	0	2019	0	1	0	0		0	#N/A	0			0	0	0	0	7	0	821	1	0	0	1	0	0	0	1173	352	0	1		72.4		157	173	16	46	47	1
1	3.06575	1	1	1	36.4	0	3	0	0	0	0	2018	0	1	0	0		1	B	0			0	0	0	0	7	0	531	1	0	0	1	0	0	0	737	206	0	1				152	177	25	63	52	-11
1	9.06849	1	1	1	34.263	0	1	1	0	0	0	2012	0	1	0	0		0	#N/A	0			0	0	0	0	7	0	823	1	0	0	1	0	0	0	995	172	985	0	71.7			167	247	80	43	44	1
1	3.06575	1	1	1	46.3068	0	3	0	0	0	1	2018	0	1	0	0		0	#N/A	0			0	0	0	0	7	0	527	1	0	0	1	0	0	0	274	-253	0	1				174	194	20	32	25	-7
1	13.0849	1	1	1	58.8932	1	3	0	0	0	0	2008	0	1	0	0		0	#N/A	0			0	0	0	0	8	0	1205	1	0	0	1	0	0	0	1749	544	0	1				219	216	-3	43	39	-4
1	12.0849	1	1	1	63.4055	1	1	1	0	0	0	2009	0	1	0	0		0	#N/A	0			0	0	0	0	7	0	461	0	0	0	1	0	0	0	458	-3	48.9	1				241	174	-67	72	55	-17
1	9.08493	1	1	1	41.4438	0	1	1	0	0	0	2012	0	1	0	0		0	#N/A	0			0	0	0	0	6	0	475	0	0	0	1	0	0	0	432	-43	0	1	73	78	5	197	177	-20	57	54	-3
1	3.08219	1	1	1	26.6685	0	1	1	0	0	0	2018	0	1	0	0		1	B	0			0	0	0	0	7	0	586	1	0	0	1	0	0	0	831	245	0	1	97	102	5	129	159	30	39	47	8
1	3.08219	1	1	1	24.2493	0	1	1	0	0	0	2018	0	1	0	0		1	B	0			0	0	0	0	6	0	806	1	0	0	1	0	0	0	1226	420	0	1	79			127	131	4	46	41	-5
1	7.08767	1	1	1	39.8137	0	1	1	0	0	0	2014	0	1	0	0		0	#N/A	0			0	0	0	0	7	0	723	1	0	0	1	0	0	0	917	194	0	1	56				236			54
1	6.08767	1	1	1	32.8027	0	1	1	0	0	0	2015	0	1	0	0		0	#N/A	0			0	0	0	0	7	0	1695	1	0	0	1	0	0	0	1286	-409	0	1	68	69.9	1.9	248	229	-19	40	38	-2
1	4.09863	1	1	1	29.0301	0	3	0	0	0	0	2017	0	1	0	0		1	B	0			0	0	0	0	7	0	641	1	0	0	1	0	0	0	611	-30	27.3	1				162	181	19	71	68	-3
1	12.1041	1	1	1	49.2822	0	3	0	0	0	0	2009	0	1	0	0		0	#N/A	0			0	0	0	0	7	0	772	1	0	0	1	0	0	0	969	197	0	1				196	189	-7	52	53	1
1	2.09863	0	1	1	20.2027	0	1	1	0	0	0	2019	0	1	0	0		1	B	0			0	0	0	0	7	0	797	1	0	0	1	0	0	0	1012	215	0	1		51		185
1	4.10137	1	1	1	61.1014	1	3	0	0	0	0	2017	1	0	1	0		1	CRF01_AE	1	1		0	0	0	1	7	0	230	0	0	0	1	0	0	0	325	95	0	1	67			211	192	-19	34	42	8
1	7.10411	1	1	1	32.6685	0	1	1	0	0	0	2014	0	1	0	0		1	B	0			0	0	0	0	3	1	1377	1	0	0	1	0	0	0	1497	120	0	1	76	74	-2	159	161	2	37	38	1
1	6.10411	1	1	1	34.4877	0	1	1	0	0	0	2015	0	1	0	0		1	B	0			0	0	0	0	7	0	464	0	0	0	1	0	0	0	518	54	0	1	67	68	1	196			43
1	3.10137	1		1	38.4767	0	1	1	0	0	1	2018	0	1	0	0		0	#N/A	0			0	0	0	0	7	0	462	0	0	120	0	0	0	0	498	36	0	1	70			211	218	7	34	42	8
1	0.10137	0		1	60.2411	1	1	1	0	0	0	2021	0	1	0	0		0	#N/A	0			0	0	0	0	1	0	1213	1	0	0	1	0	0	0	1494	281	0	1	68	71	3		163			35
1	4.10411	1	1	1	59.3096	1	2	0	1	0	1	2017	0	1	0	0		1	B + C (3.33%)	0			1	1	0	1	7	0	514	1	0	0	1	0	0	0	420	-94	0	1				129	171	42	36	52	16
1	3.10411	1	1	1	21.2959	0	1	1	0	0	0	2018	0	1	0	0		0	#N/A	0			0	0	0	0	3	1	360	0	0	0	1	0	0	0	408	48	0	1	66.8	70.3	3.5		182			44
1	8.12055	1	1	1	48.5315	0	2	0	1	0	1	2013	2	0	1	1		0	#N/A	0			0	0	0	0	7	0	249	0	0	0	1	0	0	0	221	-28	0	1				184			38
1	6.12055	1		1	38.2192	0	1	1	0	0	0	2015	2	0	1	1		0	#N/A	0			0	0	0	0	7	0	680	1	0	98	0	0	0	0	585	-95	0	1				189	162	-27	47	38	-9
1	4.12055	1	1	1	23.8493	0	1	1	0	0	0	2017	0	1	0	0		1	B	0			0	0	0	0	6	0	819	1	0	0	1	0	0	0	992	173	0	1	65			162	189	27	49	62	13
1	4.12055	1	1	1	36.4466	0	1	1	0	0	0	2017	0	1	0	0		1	0	0			0	0	0	0	7	0	619	1	0	49	1	0	0	0	736	117	0	1	65			151	154	3	44	46	2
1	2.12055	0	1	1	35.4	0	1	1	0	0	1	2019	0	1	0	0		0	#N/A	0			0	0	0	0	7	0	590	1	0	0	1	0	0	0	587	-3	0	1				220	208	-12	51	33	-18
1	8.12329	1	1	1	30.326	0	1	1	0	0	0	2013	1	0	1	0		0	#N/A	0			0	0	0	0	7	0	264	0	0	0	1	0	0	0	636	372	24	1	80	84.9	4.9	112	167	55	36	47	11
1	14.1315	1	1	1	46.2466	0	4	0	0	0	0	2007	0	1	0	0		0	#N/A	0			0	0	0	0	7	0	734	1	0	0	1	0	0	0	909	175	0	1				162	192	30	45	38	-7
1	9.12603	1	1	1	37.1644	0	1	1	0	0	0	2012	0	1	0	0		0	#N/A	0			0	0	0	0	7	0	664	1	0	0	1	0	0	0	651	-13	0	1				177	198	21	65	44	-21
1	8.12603	1	1	1	29.2658	0	1	1	0	0	0	2013	0	1	0	0		1	B	0			0	0	0	0	7	0	438	0	0	0	1	0	0	0	500	62	29.1	1				161	163	2	56	54	-2
1	4.12329	1	1	1	28.7562	0	3	0	0	0	0	2017	0	1	0	0		1	0	0			0	1	0	1	7	0	587	1	0	0	1	0	0	0	723	136	0	1				137	146	9	39	41	2
1	4.12329	1	1	1	32.8329	0	1	1	0	0	0	2017	0	1	0	0		0	#N/A	0			0	0	0	0	7	0	1028	1	0	0	1	0	0	0	1207	179	0	1	82.4			214	202	-12	37	41	4
1	9.12877	1	1	1	57.8219	1	3	0	0	0	0	2012	0	1	0	0		0	#N/A	0			0	0	0	0	6	0	269	0	0	0	1	0	0	0	252	-17	0	1				218	227	9	44	45	1
1	4.13425	1	1	1	30.3534	0	1	1	0	0	0	2017	0	1	0	0		1	B	0			0	0	0	0	7	0	563	1	0	0	1	0	0	0	498	-65	0	1				173			82
1	5.13699	1	1	0	63.8466	1	4	0	0	0	0	2016	0	1	0	0		0	#N/A	0			0	0	0	0	6	0	1130	1	0	0	1	0	0	0	730	-400	0	1				260	174	-86	68	62	-6
1	11.1425	1	1	1	48.8877	0	1	1	0	0	0	2010	0	1	0	0		0	#N/A	0			0	0	0	0	6	0	397	0	0	0	1	0	0	0	426	29	0	1				210	181	-29	49	50	1
1	7.13973	1	1	0	38.7397	0	2	0	1	0	1	2014	0	1	0	0		0	#N/A	0			0	0	0	0	7	0	475	0	0	0	1	0	0	0	535	60	0	1					198			41
1	9.14247	1	1	1	26.9973	0	1	1	0	0	0	2012	0	1	0	0		0	#N/A	0			0	0	0	0	7	0	537	1	0	0	1	0	0	0	752	215	0	1	70			190	155	-35	42	34	-8
1	9.1589	1	1	0	50.6411	1	2	0	1	0	1	2012	0	1	0	0		1	BC07	0			1	0	0	1	7	0	689	1	0	45.1	1	0	0	0	596	-93	36.7	1				156	189	33	37	49	12
1	2.1589	0	1	1	47.0493	0	2	0	1	0	1	2019	0	1	0	0		0	#N/A	0			0	0	0	0	6	0	561	1	0	0	1	0	0	0	578	17	0	1	66				162			36
1	12.1644	1	1	1	47.7918	0	2	0	1	0	1	2009	0	1	0	0		0	#N/A	0			0	0	0	0	7	0	513	1	0	0	1	0	0	0	497	-16	0	1				237	256	19	45	49	4
1	4.1589	1	1	1	32.4795	0	1	1	0	0	0	2017	0	1	0	0		1	0	0			0	0	0	0	7	0	278	0	0	0	1	0	0	0	921	643	0	1				236	98	-138	32	32	0
1	12.1671	1	1	1	41.0986	0	1	1	0	0	0	2009	0	1	0	0		0	#N/A	0			0	0	0	0	7	0	801	1	0	0	1	0	0	0	779	-22	0	1				210	219	9	43	37	-6
1	5.16164	1	1	1	41.0822	0	2	0	1	0	1	2016	0	1	0	0		0	#N/A	0			0	0	0	0	7	0	587	1	0	0	1	0	0	0	782	195	0	1				191	202	11	57	54	-3
1	8.16438	1	1	1	33.0575	0	1	1	0	0	1	2013	0	1	0	0		0	#N/A	0			0	0	0	0	7	0	522	1	0	0	1	0	0	0	640	118	0	1				229	229	0	60	63	3
1	2.16438	0	1	1	36.5507	0	1	1	0	0	0	2019	0	1	0	0		0	#N/A	0			0	0	0	0	3	1	1370	1	0	0	1	0	0	0	1295	-75	0	1	120	115	-5	180	197	17	46	45	-1
1	9.18356	1		1	31.2795	0	1	1	0	0	1	2012	0	1	0	0		1	B	0			0	0	0	0	7	0	842	1	0	52.4	0	0	0	1	933	91	80.8	0	70	74	4	154	180	26	45	49	4
1	9.18356	1	1	1	39.8849	0	1	1	0	0	0	2012	0	1	0	0		0	#N/A	0			0	0	0	0	7	0	503	1	0	0	1	0	0	0	616	113	0	1				214	248	34	41	61	20
1	9.1863	1	1	1	57.2356	1	2	0	1	0	1	2012	1	0	1	0		0	#N/A	0			0	0	0	0	3	1	258	0	0	0	1	0	0	0	312	54	0	1				143	143	0	38	48	10
1	2.18356	0	1	1	28.8849	0	1	1	0	0	0	2019	0	1	0	0		0	#N/A	0			0	0	0	0	7	0	335	0	0	0	1	0	0	0	412	77	29.3	1				154	124	-30	38	37	-1
1	9.2	1	1	1	41.9781	0	3	0	0	0	0	2012	0	1	0	0		1	B	0			0	0	0	0	7	0	671	1	0	0	1	0	0	0	537	-134	0	1	79			227	161	-66	35	43	8
1	7.20274	1	1	0	55.9945	1	2	0	1	0	1	2014	0	1	0	0		0	#N/A	0			0	0	0	0	7	0	875	1	0	36	1	0	0	0	845	-30	0	1					218			66
1	3.2	1		0	41.3973	0	2	0	1	0	0	2018	0	1	0	0		0	#N/A	0			0	0	0	0	7	0	648	1	0	1450	0	0	0	0	1258	610	40.4	1	82.5			191	200	9	46	43	-3
1	6.20274	1	1	1	33.8137	0	1	1	0	0	0	2015	0	1	0	0		0	#N/A	0			0	0	0	0	7	0			0	0	1	0	0	0	503		0	1	78			211	205	-6	45	46	1
1	4.20274	1	1	1	35.5123	0	1	1	0	0	1	2017	0	1	0	0		0	#N/A	0			0	0	0	0	7	0	827	1	0	0	1	0	0	0	1088	261	0	1	72			197	186	-11	41	46	5
1	4.20274	1	1	1	45.1589	0	1	1	0	0	0	2017	0	1	0	0		1	B	0			0	0	0	0	7	0	828	1	0	0	1	0	0	0	909	81	0	1				178	170	-8	40	42	2
1	10.2192	1	1	1	35.4603	0	1	1	0	0	1	2011	0	1	0	0		0	#N/A	0			0	0	0	0	7	0	800	1	0	0	1	0	0	0	1000	200	0	1				160	173	13	31	42	11
1	12.2192	1	1	1	61.0877	1	1	1	0	0	0	2009	2	0	1	1		1	B	1		1	1	0	0	1	7	0			0	0	1	0	0	0	335		0	1				137	153	16	35	39	4
1	13.2247	1	1	1	53.4959	1	2	0	1	0	1	2008	0	1	0	0		0	#N/A	0			0	0	0	0	7	0	653	1	0	0	1	0	0	0	164	-489	0	1				176	187	11	42	52	10
1	11.2247	1	1	0	41.1589	0	2	0	1	0	1	2010	0	1	0	0		0	#N/A	0			0	0	0	0	7	0	381	0	0	0	1	0	0	0	376	-5	0	1				230	151	-79	56	60	4
1	10.2247	1	1	1	37.3452	0	1	1	0	0	1	2011	0	1	0	0		0	#N/A	0			0	0	0	0	7	0	687	1	0	0	1	0	0	0	606	-81	0	1				214	183	-31	72	58	-14
1	7.22192	1	1	1	27.6438	0	1	1	0	0	0	2014	0	1	0	0		1	B	0			0	0	0	0	7	0	1154	1	0	0	1	0	0	0	1260	106	0	1				171	179	8	47	44	-3
1	9.22192	1	1	1	56.5945	1	2	0	1	0	1	2012	1	0	1	0		0	#N/A	0			0	0	0	0	7	0			0	20.2	1	0	0	0	531		0	1	54.7			143	95	-48	28	7	-21
1	13.2247	1	1	1	56.7205	1	1	1	0	0	0	2008	0	1	0	0		0	#N/A	0			0	0	0	0	7	0	659	1	0	0	1	0	0	0	981	322	0	1				161	200	39	43	55	12
1	8.22192	1	1	1	35.8	0	1	1	0	0	0	2013	0	1	0	0		1	B	1			0	0	0	1	7	0	683	1	0	0	1	0	0	0	810	127	0	1				215	210	-5	51	50	-1
1	5.21918	1	1	1	51.8603	1	2	0	1	0	1	2016	0	1	0	0		1	B	0			0	0	0	0	7	0	375	0	0	0	1	0	0	0	469	94	0	1				198	204	6	58	55	-3
1	4.21918	1	1	1	37.9973	0	1	1	0	0	1	2017	0	1	0	0		0	#N/A	0			0	0	0	0	7	0	466	0	0	21	1	0	0	0	494	28	0	1	70.3	71	0.7	162	164	2	42	39	-3
1	6.23288	1	1	1	29.1233	0	1	1	0	0	0	2015	4	0	1	1	1	0	#N/A	0			0	0	0	0	2	0	456	0	0	0	1	0	0	0	606	150	0	1	57				152			53
1	8.23836	1	1	1	45.9781	0	2	0	1	0	1	2013	0	1	0	0		0	#N/A	0			0	0	0	0	7	0	725	1	0	0	1	0	0	0	747	22	0	1	90			181			32
1	4.23562	1	1	1	38.0986	0	1	1	0	0	0	2017	0	1	0	0		0	#N/A	0			0	0	0	0	7	0	377	0	0	0	1	0	0	0	380	3	0	1	81	86	5	174	192	18	54	57	3
1	8.2411	1	1	1	45.9644	0	2	0	1	0	1	2013	0	1	0	0		1	BC07	0			0	0	0	0	7	0	479	0	0	30.3	1	0	0	0	738	259	0	1		62		166	181	15	38	51	13
1	7.2411	1	1	1	44.5562	0	1	1	0	0	0	2014	0	1	0	0		1	B	0			0	0	0	0	7	0	910	1	0	0	1	0	0	0	997	87	0	1				208	218	10	47	53	6
1	17.2466	1	1	0	62.4247	1	3	0	0	0	0	2004	0	1	0	0		0	#N/A	0			0	0	0	0	7	0	342	0	0	0	1	0	0	0	263	-79	0	1				175	153	-22	54	53	-1
1	11.2438	1	1	1	55.5151	1	2	0	1	0	0	2010	0	1	0	0		0	#N/A	0			0	0	0	0	7	0	191	0	1	0	1	0	0	0	184	-7	0	1				156	133	-23	54	49	-5
1	5.23836	1	1	0	38.674	0	2	0	1	0	1	2016	0	1	0	0		1	BC	0			0	0	0	0	7	0	563	1	0	0	1	0	0	0	860	297	22.2	1	57			158	149	-9	61	45	-16
1	12.2438	1	1	1	49.4493	0	1	1	0	0	0	2009	0	1	0	0		0	#N/A	0			0	0	0	0	7	0	485	0	0	0	1	0	0	0	532	47	0	1				137	164	27	36	34	-2
1	6.2411	1	1	1	32.7014	0	1	1	0	0	0	2015	0	1	0	0		0	#N/A	0			0	0	0	0	5	0	842	1	0	0	1	0	0	0	764	-78	0	1				240	215	-25	57	54	-3
1	5.23836	1	1	1	39.7315	0	1	1	0	0	1	2016	0	1	0	0		1	B	0			0	0	0	0	7	0	976	1	0	0	1	0	0	0	1316	340	0	1				174	193	19	54	50	-4
1	22.2658	1	1	1	53.0603	1	1	1	0	0	1	1999	0	1	0	0		0	#N/A	0			0	0	0	0	7	0	1332	1	0	0	1	0	0	0	1412	80	0	1	64.2	59.5	-4.7	152	173	21	26	33	7
1	6.25479	1	1	1	41.3014	0	2	0	1	0	1	2015	2	0	1	1		1	BC	0			0	0	0	0	7	0	760	1	0	0	1	0	0	0	840	80	0	1		61		139	144	5	49	51	2
1	15.2603	1	1	1	39.4521	0	1	1	0	0	0	2006	0	1	0	0		0	#N/A	0			0	0	0	0	7	0	1044	1	0	0	1	0	0	0	1095	51	0	1		75.6		232	242	10	49	45	-4
1	12.2575	1	1	1	50.2712	1	1	1	0	0	0	2009	0	1	0	0		0	#N/A	0			0	0	0	0	7	0	1522	1	0	0	1	0	0	0	1603	81	0	1				157	176	19	28	35	7
1	0.252055	0		1	24.737	0	1	1	0	0	1	2021	0	1	0	0		0	#N/A	0			0	0	0	0	7	0	1404	1	0	0	1	0	0	0	1069	-335	0	1	75			176	163	-13	57	58	1
1	16.2658	1	1	1	78.4767	1	1	1	0	0	0	2005	0	1	0	0		0	#N/A	0			0	0	0	0	7	0	487	0	0	35.7	1	0	0	0	594	107	0	1				161	171	10	41	38	-3
1	14.2658	1	1	1	47.6603	0	1	1	0	0	0	2007	0	1	0	0		0	#N/A	0			0	0	0	0	5	0	661	1	0	0	1	0	0	0	635	-26	0	1				206	176	-30	74	69	-5
1	12.263	1		1	48.8959	0	2	0	1	0	1	2009	1	0	1	0		1	AE	0			0	0	0	0	7	0	195	0	1	81.2	0	0	0	0	172	-23	0	1	60			243	201	-42	62	47	-15
1	9.26027	1	1	1	31.9671	0	1	1	0	0	0	2012	0	1	0	0		0	#N/A	0			0	0	0	0	2	0	871	1	0	0	1	0	0	0	697	-174	0	1	66			183	163	-20	46	46	0
1	0.257534	0		1	56.6329	1	4	0	0	0	0	2021	0	1	0	0		0	#N/A	0			0	0	0	0	7	0			0	0	1	0	0	0	765		0	1		97.9		182	233	51	46	40	-6
1	5.26849	1	1	1	22.7863	0	1	1	0	0	0	2016	0	1	0	0		1	B	0			0	0	0	0	7	0	882	1	0	0	1	0	0	0	560	-322	0	1				172	157	-15	50	41	-9
1	10.2767	1	1	1	39.989	0	1	1	0	0	0	2011	0	1	0	0		0	#N/A	0			0	0	0	0	7	0	565	1	0	0	1	0	0	0	606	41	0	1				196	203	7	82	73	-9
1	2.27123	0	1	1	35.8219	0	1	1	0	0	0	2019	0	1	0	0		1	#N/A	0			1	0	0	1	7	0	631	1	0	0	1	0	0	0	821	190	0	1	83	88	5	162	142	-20	39	27	-12
1	6.27671	1	1	1	35.7123	0	1	1	0	0	0	2015	2	0	1	1		1	B	0			0	0	0	0	7	0	658	1	0	0	1	0	0	0	715	57	0	1	76	76	0	151	139	-12	91	74	-17
1	7.27671	1	1	1	33.3014	0	1	1	0	0	1	2014	0	1	0	0		1	B	0			0	0	0	0	7	0	896	1	0	0	1	0	0	0	918	22	0	1	61	67.5	6.5	204	222	18	56	57	1
1	9.27945	1	1	1	49.3452	0	1	1	0	0	0	2012	0	1	0	0		0	#N/A	0			0	0	0	0	7	0	523	1	0	0	1	0	0	0	474	-49	0	1				178	172	-6	69	68	-1
1	10.2822	1	1	1	40.4274	0	1	1	0	0	0	2011	0	1	0	0		0	#N/A	0			0	0	0	0	7	0	899	1	0	0	1	0	0	0	682	-217	0	1				187	140	-47	45	49	4
1	4.27671	1	1	1	33.3288	0	1	1	0	0	0	2017	0	1	0	0		1	B	0			0	0	0	0	7	0	915	1	0	0	1	0	0	0	846	-69	170	0				126	173	47	44	53	9
1	5.27671	1	1	1	29.2247	0	1	1	0	0	0	2016	0	1	0	0		1	B	0			1	0	0	1	7	0	568	1	0	0	1	0	0	0	600	32	0	1	67	68.2	1.2	184	191	7	45	54	9
1	5.27671	1	1	1	38.6795	0	1	1	0	0	0	2016	0	1	0	0		0	#N/A	0			0	0	0	0	7	0	711	1	0	0	1	0	0	0	574	-137	0	1				194	192	-2	46	48	2
1	8.28219	1	1	1	48.8849	0	1	1	0	0	0	2013	0	1	0	0		0	#N/A	0			0	0	0	0	7	0	625	1	0	0	1	0	0	0	899	274	0	1				180	172	-8	41	41	0
1	6.29315	1	1	1	47.9918	0	1	1	0	0	0	2015	0	1	0	0		1	B	1			0	0	0	1	7	0	605	1	0	0	1	0	0	0	581	-24	0	1				189	190	1	44	45	1
1	12.2384	1	1	0	56.3863	1	2	0	1	0	0	2009	0	1	0	0		0	#N/A	0			0	0	0	0	7	0	528	1	0	0	1	0	0	0	608	80	0	1	48.5	50	1.5	231	195	-36	44	40	-4
1	5.23288	1	1	1	59.1781	1	2	0	1	0	0	2016	0	1	0	0		0	#N/A	0			0	0	0	0	7	0	685	1	0	0	1	0	0	0	635	-50	0	1	56.8	62.4	5.6	111	120	9	26	40	14
1	13.2959	1	1	1	52.2493	1	1	1	0	0	0	2008	0	1	0	0		0	#N/A	0			0	0	0	0	7	0	530	1	0	0	1	0	0	0	769	239	0	1				207	226	19	44	43	-1
1	3.29041	1	1	1	31.3315	0	1	1	0	0	0	2018	0	1	0	0		1	B	0			0	0	0	0	5	0	571	1	0	0	1	0	0	0	505	-66	46	1	86			153	147	-6	33	41	8
1	9.29863	1	1	1	33.3753	0	1	1	0	0	0	2012	0	1	0	0		0	#N/A	0			0	0	0	0	5	0	560	1	0	34	1	0	0	0	473	-87	0	1	63			168	134	-34	38	49	11
1	5.29589	1	1	1	59.1425	1	2	0	1	0	1	2016	0	1	0	0		0	#N/A	0			0	0	0	0	7	0	275	0	0	0	1	0	0	0	338	63	0	1				152	161	9	47	47	0
1	4.29589	1	1	1	28.1397	0	1	1	0	0	0	2017	0	1	0	0		0	#N/A	0			0	0	0	0	7	0	559	1	0	0	1	0	0	0	497	-62	0	1	87.7	90.9	3.2	241	180	-61	55	36	-19
1	1.29589	0	1	1	39.326	0	1	1	0	0	0	2020	0	1	0	0		0	#N/A	0			0	0	0	0	6	0	564	1	0	0	1	0	0	0	916	352	0	1		68.4		243	223	-20	78	54	-24
1	7.23562	1	1	1	32.2164	0	1	1	0	0	0	2014	0	1	0	0		1	B	0			1	0	0	1	7	0	874	1	0	0	1	0	0	0	816	-58	0	1				184	201	17	47	42	-5
1	9.23562	1	1	1	35.7699	0	1	1	0	0	0	2012	0	1	0	0		0	#N/A	0			0	0	0	0	7	0	538	1	0	0	1	0	0	0	430	-108	0	1				164	183	19	43	52	9
1	4.23288	1	1	1	42.0274	0	1	1	0	0	1	2017	0	1	0	0		1	CRF01_AE	0			0	0	0	0	7	0	564	1	0	0	1	0	0	0	561	-3	0	1				167	194	27	38	39	1
1	6.31781	1	1	1	49.6274	0	2	0	1	0	1	2015	1	0	1	0		1	BC07	0			0	0	0	0	6	0	261	0	0	0	1	0	0	0	440	179	22.9	1	68			177			34
1	9.31781	1	1	1	32.1151	0	1	1	0	0	1	2012	0	1	0	0		1	0	0			0	0	0	0	7	0	328	0	0	0	1	0	0	0	249	-79	0	1	47.5			139	154	15	43	55	12
1	13.3315	1	1	1	44.3096	0	2	0	1	0	1	2008	2	0	1	1		0	#N/A	0			0	0	0	0	7	0	68	0	1	25	1	0	0	0	190	122	0	1					167			40
1	2.23288	0	1	1	47.874	0	2	0	1	0	0	2019	0	1	0	0		1	#N/A	0			0	0	0	0	8	0	285	0	0	0	1	0	0	0	237	-48	0	1	79	87	8	125	103	-22	35	42	7
1	0.328767	0		1	51.989	1	2	0	1	0	1	2021	0	1	0	0		0	#N/A	0			0	0	0	0	7	0	430	0	0	0	1	0	0	0	404	-26	0	1					188			43
1	8.33699	1	1	1	36.4082	0	1	1	0	0	0	2013	0	1	0	0		0	#N/A	0			0	0	0	0	7	0	456	0	0	0	1	0	0	0	731	275	0	1		76		195	207	12	47	46	-1
1	3.35068	1	1	1	21.463	0	1	1	0	0	0	2018	1	0	1	0		1	0	0			0	0	0	0	7	0	628	1	0	0	1	0	0	0	572	-56	0	1	74			144	146	2	44	38	-6
1	3.35342	1	1	1	29.7671	0	1	1	0	0	1	2018	0	1	0	0		0	#N/A	0			0	0	0	0	7	0	471	0	0	0	1	0	0	0	696	225	0	1	90			162	128	-34	52	51	-1
1	6.36986	1	1	1	54.4932	1	2	0	1	0	0	2015	0	1	0	0		1	BC	0			0	0	0	0	7	0	386	0	0	0	1	0	0	0	461	75	0	1	69	73.5	4.5	155	164	9	48	45	-3
1	7.3726	1	1	1	34.6822	0	1	1	0	0	0	2014	0	1	0	0		1	B	0			0	0	0	0	7	0	687	1	0	0	1	0	0	0	690	3	0	1	81.1	82.7	1.6	172	177	5	46	45	-1
1	3.3726	1	1	0	48.1205	0	2	0	1	0	0	2018	0	1	0	0		0	#N/A	0			0	0	0	0	7	0	803	1	0	0	1	0	0	0	1520	717	0	1	57.9	59	1.1	144	120	-24	54	41	-13
1	8.37534	1	1	1	37.1863	0	2	0	1	0	1	2013	0	1	0	0		1	BC07	0			0	0	0	0	7	0	523	1	0	0	1	0	0	0	716	193	0	1				162	158	-4	41	41	0
1	4.3726	1	1	1	28.6877	0	1	1	0	0	0	2017	0	1	0	0		1	0	0			0	0	0	0	7	0	737	1	0	0	1	0	0	0	589	-148	0	1	72.7			188	176	-12	56	48	-8
1	0.372603	0		1	31.9534	0	1	1	0	0	1	2021	0	1	0	0		0	#N/A	0			0	0	0	0	7	0	704	1	0	0	1	0	0	0	625	-79	0	1				98	130	32	55	59	4
1	6.40548	1	1	1	33.6822	0	1	1	0	0	0	2015	0	1	0	0		1	B	0			0	0	0	0	7	0	607	1	0	0	1	0	0	0	630	23	0	1		61.4		182	191	9	57	61	4
1	5.40274	1	1	1	30.5096	0	1	1	0	0	0	2016	0	1	0	0		1	B	0			0	0	0	0	7	0	502	1	0	0	1	0	0	0	392	-110	21.8	1	51.8			135			58
1	2.40274	0	1	1	28.4055	0	1	1	0	0	0	2019	0	1	0	0		1	#N/A	1			0	0	0	1	7	0	1218	1	0	0	1	0	0	0	990	-228	0	1	126	133.6	7.6	221	219	-2	43	42	-1
1	4.40548	1	1	1	36.1589	0	2	0	1	0	0	2017	0	1	0	0		1	B + C	0			0	0	0	0	7	0	440	0	0	0	1	0	0	0	594	154	0	1	56.2				157			39
1	9.41096	1	1	1	34.6192	0	1	1	0	0	0	2012	0	1	0	0		0	#N/A	0			0	0	0	0	7	0	1609	1	0	0	1	0	0	0	795	-814	0	1	70			160	137	-23	41	43	2
1	5.41096	1	1	1	39.2795	0	1	1	0	0	0	2016	0	1	0	0		1	0	0			0	0	0	0	7	0	703	1	0	0	1	0	0	0	720	17	0	1				166	193	27	40	48	8
1	4.41096	1	1	1	26.2082	0	1	1	0	0	1	2017	0	1	0	0		1	B	0			0	0	0	0	7	0	611	1	0	0	1	0	0	0	727	116	0	1	64	64	0
1	0.323288	0		0	43.4082	0	3	0	0	0	0	2021	0	1	0	0		1	#N/A	0			0	0	0	0	3	1	391	0	0	138	0	0	0	0	288	-103	0	1					205			45
1	4.03014	1		1	47	0	1	1	0	0	0	2017	0	1	0	0		0	#N/A	0			0	0	0	0	6	0	310	0	0	88	0	0	0	0	425	115	0	1
1	5.10685	1	1	1	41	0	1	1	0	0	0	2016	1	0	1	0		1	#N/A	0			0	0	0	0	7	0	197	0	1	0	1	0	0	0	330	133	0	1	65	63	-2
1	5.03014	1	1	1	35	0	1	1	0	0	1	2016	1	0	1	0		0	#N/A	0			0	0	0	0	7	0	755	1	0	39	1	0	0	0	860	105	22	1	67			145			41
1	4.83014	1	1	1	29	0	1	1	0	0	0	2016	0	1	0	0		0	#N/A	0			0	0	0	0	7	0	458	0	0	0	1	0	0	0	438	-20	0	1	54
1	3.04658	1	1	1	28	0	1	1	0	0	0	2018	0	1	0	0		1	CRF01_AE	0			0	0	0	0	6	0	399	0	0	0	1	0	0	0	632	233	0	1	70	69	-1	187	173	-14	51	49	-2
1	3.03014	1	1	0	64	1	3	0	0	0	0	2018	0	1	0	0		0	#N/A	0			0	0	0	0	7	0	360	0	0	44	1	0	0	0	478	118	0	1	48			227	158	-69	48	44	-4
1	1.91507	0	1	1	30	0	1	1	0	0	0	2019	0	1	0	0		0	#N/A	0			0	0	0	0	7	0	653	1	0	0	1	0	0	0	474	-179	0	1	48	51.1	3.1	140	150	10	59	50	-9
1	1.91507	0		1	33	0	1	1	0	0	0	2019	0	1	0	0		0	#N/A	0			0	0	0	0	7	0	394	0	0	49200	0	1	0	0	576	182	0	1	56	57.9	1.9	156	171	15	65	51	-14
1	2.14521	0	1	0	66	1	3	0	0	0	0	2019	0	1	0	0		0	#N/A	0			0	0	0	0	7	0	445	0	0	38	1	0	0	0	520	75	0	1	47	51	4	249	305	56	79	72	-7
1	0.863014	0	1	1	33	0	1	1	0	0	0	2020	0	1	0	0		0	#N/A	0			0	0	0	0	7	0	835	1	0	0	1	0	0	0	587	-248	0	1	72			164	151	-13	41	49	8
1	13.0356	1	1	1	50	0	2	0	1	0	1	2008	0	1	0	0		0	#N/A	0			0	0	0	0	7	0	490	0	0	0	1	0	0	0	581	91	0	1	70			167	183	16	66	64	-2
1	5.10685	1	1	1	42	0	1	1	0	0	0	2016	0	1	0	0		1	#N/A	0			0	0	0	0	7	0	508	1	0	0	1	0	0	0	653	145	0	1	88	87.2	-0.8	222	192	-30	46	55	9
1	2.03014	0	1	1	28	0	1	1	0	0	0	2019	0	1	0	0		0	#N/A	0			0	0	0	0	6	0	400	0	0	0	1	0	0	0	754	354	0	1	84.5	93.2	8.7	146	160	14	35	31	-4
1	0.419178	0		1	30	0	1	1	0	0	0	2021	0	1	0	0		1	#N/A	0			0	0	0	0	9	0	639	1	0	165	0	0	0	0	485	-154	0	1	65.6	65.6	0	165	173	8	54	57	3
1	1.42466	0	1	1	33	0	1	1	0	0	0	2020	0	1	0	0		0	#N/A	0			0	0	0	0	8	0	838	1	0	0	1	0	0	0	806	-32	0	1	57	56	-1	142	121	-21	42	46	4
1	3.4411	1	1	1	29	0	1	1	0	0	0	2018	0	1	0	0		1	B	0			1	0	0	1	7	0	375	0	0	0	1	0	0	0	549	174	0	1	67	59.2	-7.8	195	199	4	71	71	0
1	0.441096	0		1	37	0	1	1	0	0	0	2021	0	1	0	0		1	#N/A	0			0	0	0	0	9	0	568	1	0	188000	0	1	1	0	652	84	0	1	69.3				151			62
1	10.4548	1	1	1	53	1	2	0	1	0	1	2011	0	1	0	0		0	#N/A	0			0	0	0	0	7	0	750	1	0	0	1	0	0	0	750	0	0	1				210	206	-4	43	41	-2
1	10.4548	1	1	1	56	1	2	0	1	0	1	2011	1	0	1	0		0	#N/A	0			0	0	0	0	7	0	608	1	0	0	1	0	0	0	790	182	0	1				175	205	30	37	38	1
1	4.44932	1	1	1	26	0	1	1	0	0	0	2017	0	1	0	0		1	B	0			0	0	0	0	7	0	806	1	0	0	1	0	0	0	1004	198	0	1	66	70	4	160	187	27	35	40	5
1	4.44932	1	1	1	43	0	1	1	0	0	0	2017	0	1	0	0		1	B	0			0	0	0	0	7	0	951	1	0	0	1	0	0	0	1127	176	0	1	78	82	4	260	158	-102	67	43	-24
1	4.4	1	1	1	50	0	1	1	0	0	0	2017	0	1	0	0		1	B	0			0	0	0	0	7	0	1035	1	0	0	1	0	0	0	1021	-14	0	1				202	162	-40	48	46	-2
1	8.46575	1	1	1	54	1	2	0	1	0	1	2013	1	0	1	0		0	#N/A	0			0	0	0	0	6	0	749	1	0	0	1	0	0	0	496	-253	0	1				125	146	21	29	30	1
1	14.4767	1	1	1	42	0	1	1	0	0	1	2007	0	1	0	0		0	#N/A	0			0	0	0	0	5	0	835	1	0	0	1	0	0	0	953	118	0	1	72			185	190	5	51	58	7
1	5.46849	1	1	1	53	1	1	1	0	0	0	2016	0	1	0	0		1	B	0			0	0	0	0	7	0	1582	1	0	0	1	0	0	0	2109	527	0	1	79			211	220	9	36	37	1
1	2.48219	0	1	1	30	0	1	1	0	0	1	2019	0	1	0	0		1	#N/A	0			0	0	0	0	7	0	716	1	0	0	1	0	0	0	885	169	0	1		62.2		181	196	15	67	72	5
1	4.48493	1	1	1	38	0	1	1	0	0	1	2017	1	0	1	0		1	B	0			0	0	0	0	7	0	726	1	0	0	1	0	0	0	583	-143	0	1	61.2	54.8	-6.4	166	183	17	40	42	2
1	10.4904	1	1	1	41	0	1	1	0	0	0	2011	0	1	0	0		0	#N/A	0			0	0	0	0	7	0	389	0	0	0	1	0	0	0	377	-12	0	1	60	59	-1	208	191	-17	58	57	-1
1	4.48493	1	1	1	30	0	1	1	0	0	0	2017	1	0	1	0		0	#N/A	0			0	0	0	0	7	0	609	1	0	0	1	0	0	0	927	318	0	1					222			47
1	3.48767	1	1	1	23	0	1	1	0	0	0	2018	0	1	0	0		1	0	0			0	0	0	0	7	0	844	1	0	0	1	0	0	0	598	-246	0	1	67.2	65.4	-1.8	142	176	34		74
1	6.49041	1	1	1	44	0	3	0	0	0	0	2015	0	1	0	0		0	#N/A	0			0	0	0	0	7	0	922	1	0	0	1	0	0	0	1178	256	0	1				145	132	-13	43	41	-2
1	4.49041	1	1	1	29	0	1	1	0	0	0	2017	0	1	0	0		1	B	0			0	0	0	0	7	0	1089	1	0	0	1	0	0	0	707	-382	0	1				224	200	-24	39	37	-2
1	5.49863	1	1	1	37	0	1	1	0	0	0	2016	0	1	0	0		1	0	0			0	0	0	0	6	0	828	1	0	41	1	0	0	0	1334	506	0	1		91		213	206	-7	33	41	8
1	5.50137	1	1	1	34	0	1	1	0	0	0	2016	0	1	0	0		1	B	0			0	0	0	0	7	0	1302	1	0	0	1	0	0	0	893	-409	0	1	68.8	70.4	1.6	207	217	10	35	33	-2
2	5.92877	1	1	1	41	0	2	0	1	0	0	2014	5	0	1	1	1	0	#N/A	0			0	0	0	0	1	0	746.5	1	0	0	1	0	0	0	1155	408.5	0	1				117	174	57	30	42	12
2	11.3041	1	1	1	73	1	3	0	0	0	1	2009	0	1	0	0		0	#N/A	0			0	0	0	0	2	0	161.1	0	1	0	1	0	0	0	174	12.9	46.6	1				124	166	42	32	29	-3
2	1.83288	0	1	1	35	0	3	0	0	0	0	2018	0	1	0	0		1	0	0			0	0	0	0	5	0	1016	1	0	0	1	0	0	0	1061	45	20	1	75	72	-3	175	214	39	42	42	0
2	5.40822	1		1	35	0	1	1	0	0	0	2015	4	0	1	1	1	1	B	0			0	0	0	0	7	0	15.5	0	1	1064930	0	1	1	0	170	154.5	6220	0
2	2.10959	0	1	1	34	0	1	1	0	0	0	2018	0	1	0	0		0	#N/A	0			0	0	0	0	5	0	517.9	1	0	21	1	0	0	0	765	247.1	22.6	1				175	187	12	50	43	-7
2	3.4137	1	1	1	54	1	2	0	1	0	1	2016	0	1	0	0		0	#N/A	0			0	0	0	0	5	0	351.3	0	0	0	1	0	0	0	796.6	445.3	0	1	65			223	243	20	47	49	2
2	15.6	1	1	0	55	1	1	1	0	0	0	2004	1	0	1	0		0	#N/A	0			0	0	0	0	5	0	306.6	0	0	0	1	0	0	0	396	89.4	0	1	63			178			53
2	17.3096	1	1	1	68	1	3	0	0	0	0	2003	0	1	0	0		0	#N/A	0			0	0	0	0	5	0	853.2	1	0	0	1	0	0	0	930	76.8	49.6	1				206	135	-71	38	37	-1
2	5.67123	1	1	1	30	0	1	1	0	0	0	2014	0	1	0	0		1	0	0			0	0	0	0	2	0	827.4	1	0	0	1	0	0	0	1052	224.6	29.8	1	53	54.7	1.7	144	162	18	54	55	1
2	1.89863	0	1	1	25	0	1	1	0	0	0	2018	0	1	0	0		1	B + C (3.93%)	0			0	0	0	0	5	0	1184.6	1	0	21	1	0	0	0	778	-406.6	0	1	98			211			49
2	2.5726	0		1	34	0	1	1	0	0	0	2017	0	1	0	0		1	0	0			0	0	0	0	5	0	493.7	0	0	77	0	0	0	1	506	12.3	0	1	67	74	7	208	174	-34	59	52	-7
2	5.67123	1	1	1	30	0	1	1	0	0	0	2014	0	1	0	0		1	0	0			0	0	0	0	5	0	1078.5	1	0	0	1	0	0	0	1196.8	118.3	0	1	58	53	-5	164	147	-17	59	59	0
2	4.51507	1	1	1	44	0	1	1	0	0	1	2015	1	0	1	0		1	B	1			0	0	0	1	1	0	987.1	1	0	0	1	0	0	0	1469.4	482.3	0	1					180			33
2	16.7479	1	1	1	49	0	1	1	0	0	0	2003	2	0	1	1		0	#N/A	0			0	0	0	0	1	0	368.8	0	0	0	1	0	0	0	422	53.2	0	1					175			42
2	5.21644	1	1	0	42	0	2	0	1	0	1	2015	0	1	0	0		0	#N/A	0			0	0	0	0	5	0	268.7	0	0	0	1	0	0	0	464	195.3	0	1	72.3	79.5	7.2		164			36
2	0.726027	0	1	1	33	0	1	1	0	0	0	2019	0	1	0	0		0	#N/A	0			0	0	0	0	5	0	496.7	0	0	0	1	0	0	0	631	134.3	0	1	72	72	0
2	1.54795	0	1	1	26	0	1	1	0	0	0	2018	0	1	0	0		0	#N/A	0			0	0	0	0	5	0	755.4	1	0	0	1	0	0	0	573.3	-182.1	0	1	120	126	6	175	159	-16	47	53	6
2	6.63288	1	1	1	26	0	1	1	0	0	0	2013	0	1	0	0		1	B	0			0	0	0	0	5	0	553.3	1	0	0	1	0	0	0	533	-20.3	0	1	66	69	3	230	223	-7	46	33	-13
2	3.4137	1		1	32	0	1	1	0	0	0	2016	0	1	0	0		1	AE	0			0	0	0	0	5	0	571	1	0	60	0	0	0	0	599	28	0	1	68	64.3	-3.7	203			69
2	5.06849	1	1	1	47	0	2	0	1	0	1	2015	2	0	1	1		0	#N/A	0			0	0	0	0	4	0	388.6	0	0	0	1	0	0	0	436	47.4	0	1				147	176	29	34	37	3
2	4.55068	1	1	1	33	0	1	1	0	0	0	2015	0	1	0	0		0	#N/A	0			0	0	0	0	2	0	1173.8	1	0	0	1	0	0	0	1073	-100.8	0	1	90			176	144	-32	35	34	-1
2	10.4164	1	1	1	51	1	3	0	0	0	0	2009	0	1	0	0		0	#N/A	0			0	0	0	0	1	0	899.2	1	0	0	1	0	0	0	1512	612.8	0	1		75		180	167	-13	40	41	1
2	2.72055	0	1	1	45	0	1	1	0	0	0	2017	0	1	0	0		0	#N/A	0			0	0	0	0	5	0	315.1	0	0	0	1	0	0	0	259	-56.1	0	1	88			176			44
2	7.54521	1	1	1	42	0	1	1	0	0	0	2012	0	1	0	0		0	#N/A	0			0	0	0	0	5	0	1018.3	1	0	0	1	0	0	0	188.5	-829.8	0	1				196	212	16	37	38	1
2	1.62466	0	1	1	26	0	1	1	0	0	0	2018	0	1	0	0		1	B	0			0	0	0	0	5	0	501.2	1	0	0	1	0	0	0	651	149.8	35.5	1	73.5	79.4	5.9	145	169	24	66	67	1
2	1.86849	0	1	1	24	0	1	1	0	0	0	2018	0	1	0	0		1	B	0			0	0	0	0	5	0	271.2	0	0	0	1	0	0	0	387	115.8	0	1				203	215	12	62	61	-1
2	7.7863	1		1	41	0	1	1	0	0	0	2012	0	1	0	0		0	#N/A	0			0	0	0	0	5	0	777.3	1	0	94	0	0	0	0	551.9	-225.4	32	1	74	77	3	220	151	-69	56	48	-8
2	7.6274	1	1	1	32	0	1	1	0	0	0	2012	0	1	0	0		0	#N/A	0			0	0	0	0	5	0	883	1	0	22	1	0	0	0	1172	289	0	1	76.8	78.3	1.5
2	1.73699	0	1	1	42	0	2	0	1	0	1	2018	0	1	0	0		0	#N/A	0			0	0	0	0	5	0	739	1	0	0	1	0	0	0	654	-85	0	1					167			44
2	10.4712	1	1	1	30	0	4	0	0	0	0	2009	0	1	0	0		0	#N/A	0			0	0	0	0	5	0	758.2	1	0	0	1	0	0	0	653.6	-104.6	0	1		85.6		271	231	-40	47	35	-12
2	6.49041	1	1	1	43	0	1	1	0	0	0	2013	0	1	0	0		1	B	1			1	0	0	1	1	0	412.8	0	0	0	1	0	0	0	351.8	-61	0	1		63		204	206	2	67	55	-12
2	0.468493	0		1	42	0	1	1	0	0	0	2019	0	1	0	0		1	#N/A	0			0	0	0	0	5	0	923.3	1	0	92	0	0	0	0	939	15.7	62	0		64		175	187	12	44	47	3
2	9.45753	1	1	1	58	1	2	0	1	0	1	2010	0	1	0	0		0	#N/A	0			0	0	0	0	5	0	343.7	0	0	0	1	0	0	0	355.1	11.4	0	1	55
2	1.43288	0	1	1	49	0	3	0	0	0	0	2018	0	1	0	0		1	CRF01_AE	0			0	0	0	0	2	0	416.5	0	0	0	1	0	0	0	471.1	54.6	431	0	70	73	3
2	1.70685	0	1	1	24	0	1	1	0	0	0	2018	0	1	0	0		1	B	0			0	0	0	0	5	0	809.5	1	0	0	1	0	0	0	585	-224.5	0	1	55	60.8	5.8
2	20.5644	1	1	0	55	1	3	0	0	0	0	1999	0	1	0	0		0	#N/A	0			0	0	0	0	4	0	441.6	0	0	0	1	0	0	0	370	-71.6	0	1				176	141	-35	55	71	16
2	1.79178	0	1	1	34	0	1	1	0	0	0	2018	0	1	0	0		1	B	0			0	0	0	0	5	0	777.1	1	0	33	1	0	0	0	961	183.9	0	1				178	187	9	35	27	-8
2	3.63836	1		1	49	0	1	1	0	0	0	2016	0	1	0	0		1	B	0			1	0	0	1	5	0	244.4	0	0	64	0	0	0	0	213	-31.4	0	1				201	220	19	59	56	-3
2	6.95068	1	1	1	35	0	4	0	0	0	0	2013	0	1	0	0		1	B	1	1		1	0	0	1	1	0	390	0	0	0	1	0	0	0	326	-64	0	1	45.9			210			53
2	4.50959	1	1	1	31	0	1	1	0	0	1	2015	0	1	0	0		0	#N/A	0			0	0	0	0	5	0	1717.2	1	0	0	1	0	0	0	1492.2	-225	0	1	74	77.5	3.5	196	246	50	49	51	2
2	3.04384	1	1	1	25	0	1	1	0	0	0	2017	0	1	0	0		0	#N/A	0			0	0	0	0	4	0	494.1	0	0	0	1	0	0	0	709	214.9	0	1	48			141	163	22	46	48	2
2	2.00548	0	1	0	52	1	2	0	1	0	1	2018	0	1	0	0		0	#N/A	0			0	0	0	0	5	0	612.5	1	0	0	1	0	0	0	699	86.5	0	1				188	193	5	55	67	12
2	6.83562	1	1	1	29	0	1	1	0	0	0	2013	0	1	0	0		1	B	0			1	0	0	1	5	0	1193.9	1	0	0	1	0	0	0	1232	38.1	0	1		81.9		177	197	20	41	42	1
2	11.0877	1	1	1	67	1	1	1	0	0	0	2009	0	1	0	0		0	#N/A	0			0	0	0	0	4	0	217.3	0	0	0	1	0	0	0	178.9	-38.4	0	1				121	115	-6	46	36	-10
2	6.80548	1	1	1	39	0	1	1	0	0	0	2013	0	1	0	0		1	AE	0			1	0	0	1	5	0	704.9	1	0	0	1	0	0	0	593.1	-111.8	0	1	82	79	-3	159	162	3	38	43	5
2	12.9836	1	1	1	42	0	1	1	0	0	0	2007	0	1	0	0		0	#N/A	0			0	0	0	0	5	0	751.2	1	0	0	1	0	0	0	1034	282.8	0	1	99	98	-1
2	8.88219	1	1	0	50	0	2	0	1	0	0	2011	0	1	0	0		0	#N/A	0			0	0	0	0	1	0	383	0	0	0	1	0	0	0	448	65	0	1				164	198	34	49	66	17
2	14.6356	1	1	1	48	0	1	1	0	0	1	2005	0	1	0	0		0	#N/A	0			0	0	0	0	1	0	453.1	0	0	0	1	0	0	0	358	-95.1	0	1				192	188	-4	35	32	-3
2	1.1863	0	1	1	40	0	1	1	0	0	0	2019	0	1	0	0		1	0	0			0	0	0	0	5	0	700.8	1	0	0	1	0	0	0	523	-177.8	0	1	65
2	10.6932	1	1	1	46	0	3	0	0	0	0	2009	0	1	0	0		0	#N/A	0			0	0	0	0	5	0	590.4	1	0	0	1	0	0	0	372	-218.4	0	1	70	71	1	190	209	19	35	35	0
2	2.7726	0		1	27	0	1	1	0	0	0	2017	0	1	0	0		1	B	0			0	0	0	0	7	0	547.9	1	0	56	0	0	0	1	833	285.1	0	1
2	3.80274	1	1	1	38	0	4	0	0	0	0	2016	0	1	0	0		1	B	0			0	0	0	0	5	0	305.7	0	0	0	1	0	0	0	297.5	-8.2	0	1	77	76	-1	144	189	45	61	71	10
2	4.80548	1	1	1	38	0	1	1	0	0	0	2015	0	1	0	0		0	#N/A	0			0	0	0	0	5	0	499.1	0	0	0	1	0	0	0	565.7	66.6	0	1	68.7	68.4	-0.3	196	158	-38	48	46	-2
2	11.463	1	1	1	42	0	1	1	0	0	0	2008	1	0	1	0		0	#N/A	0			0	0	0	0	5	0	971.5	1	0	0	1	0	0	0	981.8	10.3	0	1		86.1		118	219	101	31	44	13
2	3.0411	1	1	1	25	0	1	1	0	0	0	2017	0	1	0	0		1	B	1		1	0	0	0	1	5	0	916.6	1	0	0	1	0	0	0	1193	276.4	22.3	1	84.1			201	183	-18	52	35	-17
2	0.706849	0	1	1	34	0	3	0	0	0	0	2019	0	1	0	0		0	#N/A	0			0	0	0	0	5	0	357.9	0	0	26	1	0	0	0	410	52.1	0	1	66				145			50
2	18.4849	1	1	1	71	1	3	0	0	0	0	2001	0	1	0	0		0	#N/A	0			0	0	0	0	5	0	534	1	0	0	1	0	0	0	468.9	-65.1	0	1		52.9		161	184	23	43	40	-3
2	2.41918	0	1	0	20	0	3	0	0	0	0	2017	0	1	0	0		0	#N/A	0			0	0	0	0	5	0	652.1	1	0	0	1	0	0	0	667.7	15.6	0	1		55
2	9.16712	1	1	1	49	0	1	1	0	0	0	2011	0	1	0	0		0	#N/A	0			0	0	0	0	2	0	1165.7	1	0	0	1	0	0	0	1184	18.3	0	1	60	60	0	201	222	21	46	57	11
2	3.69589	1	1	0	39	0	2	0	1	0	1	2016	0	1	0	0		0	#N/A	0			0	0	0	0	7	0			0	0	1	0	0	0	334		0	1				128	142	14	50	59	9
2	5.00822	1	1	1	45	0	1	1	0	0	1	2015	0	1	0	0		1	B	0			0	0	0	0	5	0	1156.4	1	0	0	1	0	0	0	1263	106.6	0	1				240	170	-70	85	71	-14
2	5.46027	1		1	47	0	1	1	0	0	0	2014	2	0	1	1		1	B	0			1	0	0	1	7	0	480.4	0	0	111	0	0	0	1	561.1	80.7	20	1					194			43
2	3.55342	1	1	1	38	0	1	1	0	0	0	2016	0	1	0	0		1	B	0			0	0	0	0	5	0	850	1	0	0	1	0	0	0	859.2	9.2	0	1				275	238	-37	48	44	-4
2	3.82192	1	1	1	37	0	1	1	0	0	0	2016	0	1	0	0		1	B	0			0	0	0	0	5	0	806.1	1	0	0	1	0	0	0	1104	297.9	0	1		85			209			56
2	5.63288	1	1	1	34	0	1	1	0	0	0	2014	0	1	0	0		1	B	1			0	0	0	1	5	0	701.6	1	0	0	1	0	0	0	601	-100.6	0	1				200	162	-38	50	41	-9
2	3.63014	1	1	1	28	0	1	1	0	0	1	2016	0	1	0	0		0	#N/A	0			0	0	0	0	1	0	892.4	1	0	23	1	0	0	0	822.5	-69.9	0	1	64	67	3	210			60
2	9.41644	1	1	1	57	1	1	1	0	0	0	2010	0	1	0	0		0	#N/A	0			0	0	0	0	1	0	654.5	1	0	0	1	0	0	0	549.9	-104.6	0	1	64.7	61.5	-3.2
2	6.81918	1	1	1	57	1	1	1	0	0	0	2013	0	1	0	0		0	#N/A	0			0	0	0	0	5	0	216.8	0	0	21	1	0	0	0	532	315.2	0	1	66
2	0.476712	0		1	44	0	1	1	0	0	0	2019	0	1	0	0		1	#N/A	0			0	0	0	0	7	0	393.3	0	0	37984	0	1	0	0	832.4	439.1	31.1	1	72	73	1	149			33
2	2.49041	0	1	1	48	0	2	0	1	0	1	2017	0	1	0	0		0	#N/A	0			0	0	0	0	5	0	559.6	1	0	0	1	0	0	0	481.1	-78.5	0	1					175			43
2	2.70137	0	1	1	36	0	1	1	0	0	0	2017	0	1	0	0		0	#N/A	0			0	0	0	0	1	0	411.9	0	0	0	1	0	0	0	534.3	122.4	0	1		79		170	178	8	42	48	6
2	5.63288	1	1	1	36	0	1	1	0	0	0	2014	0	1	0	0		1	B	0			0	0	0	0	5	0	434.5	0	0	0	1	0	0	0	495	60.5	0	1		66		238	190	-48	65	47	-18
2	4.63288	1	1	1	35	0	1	1	0	0	0	2015	0	1	0	0		0	#N/A	0			0	0	0	0	2	0	1164.1	1	0	0	1	0	0	0	857	-307.1	0	1	63	72	9	193	227	34	41	40	-1
2	9.01096	1	1	0	44	0	2	0	1	0	1	2011	1	0	1	0		0	#N/A	0			0	0	0	0	5	0	250.5	0	0	0	1	0	0	0	373	122.5	0	1				176	226	50	49	64	15
2	1.79452	0	1	1	44	0	2	0	1	0	0	2018	0	1	0	0		0	#N/A	0			0	0	0	0	5	0	806	1	0	0	1	0	0	0	772	-34	0	1	65.5	64.9	-0.6	157			30
2	2.60822	0	1	1	50	0	2	0	1	0	1	2017	0	1	0	0		1	CRF07_BC	0			0	0	0	0	1	0	854.8	1	0	27	1	0	0	0	1266	411.2	0	1	67			176	177	1	31	50	19
2	5.92877	1	1	1	47	0	2	0	1	0	1	2014	1	0	1	0		0	#N/A	0			0	0	0	0	5	0	705.1	1	0	30	1	0	0	0	1227.9	522.8	0	1
2	7.81644	1	1	1	45	0	2	0	1	0	1	2012	0	1	0	0		1	BC07	0			0	0	0	0	5	0	237.9	0	0	0	1	0	0	0	395	157.1	0	1				199	144	-55	80	57	-23
2	8.82192	1	1	1	48	0	2	0	1	0	1	2011	1	0	1	0		0	#N/A	0			0	0	0	0	5	0			0	0	1	0	0	0			0	1				160			35
2	10.8603	1		1	41	0	2	0	1	0	0	2009	1	0	1	0		0	#N/A	0			0	0	0	0	4	0	303	0	0	767	0	0	0	0	409	106	0	1		40.9
2	10.0192	1	1	1	38	0	1	1	0	0	0	2010	1	0	1	0		1	0	1		1	1	0	0	1	5	0	501.3	1	0	0	1	0	0	0	462	-39.3	0	1
2	7.08493	1	1	1	40	0	1	1	0	0	0	2013	0	1	0	0		0	#N/A	0			0	0	0	0	2	0	613.3	1	0	0	1	0	0	0	428	-185.3	0	1
2	10.3562	1		0	46	0	2	0	1	0	1	2010	1	0	1	0		0	#N/A	0			0	0	0	0	5	0	554.8	1	0	54	0	0	0	0	460	-94.8	28	1				166	166	0	72	85	13
2	10.4603	1	1	1	35	0	1	1	0	0	0	2009	0	1	0	0		0	#N/A	0			0	0	0	0	1	0			0	0	1	0	0	0	260.5		0	1				249	193	-56	41	39	-2
2	17.4849	1	1	1	58	1	1	1	0	0	0	2002	0	1	0	0		1	B	1		1	1	1	0	1	1	0	434.4	0	0	0	1	0	0	0	570	135.6	47	1				181	222	41	32	37	5
2	2.86027	0	1	1	36	0	1	1	0	0	0	2017	0	1	0	0		1	0	0			0	0	0	0	5	0	510.6	1	0	0	1	0	0	0	451	-59.6	0	1	81	77.7	-3.3		200			56
2	2.81644	0	1	1	47	0	2	0	1	0	1	2017	0	1	0	0		0	#N/A	0			0	0	0	0	5	0	660.2	1	0	0	1	0	0	0	560.1	-100.1	0	1	72				182			35
2	7.49041	1	1	1	47	0	1	1	0	0	1	2012	0	1	0	0		0	#N/A	0			0	0	0	0	7	0	782	1	0	0	1	0	0	0	547.2	-234.8	0	1				162	183	21	47	65	18
2	5.80548	1	1	0	53	1	2	0	1	0	1	2014	1	0	1	0		1	BC07	0			1	0	0	1	5	0	663.5	1	0	0	1	0	0	0	620	-43.5	0	1	42	48	6
2	2.63014	0	1	1	38	0	3	0	0	0	0	2017	0	1	0	0		1	B	0			0	0	0	0	5	0	360.9	0	0	0	1	0	0	0	543	182.1	0	1				181	197	16	44	52	8
2	15.074	1	1	1	40	0	1	1	0	0	0	2005	0	1	0	0		0	#N/A	0			0	0	0	0	2	0	274.3	0	0	20	1	0	0	0	455	180.7	20	1
2	13.5589	1	1	1	51	1	1	1	0	0	0	2006	0	1	0	0		0	#N/A	0			0	0	0	0	2	0	746.2	1	0	0	1	0	0	0	474.1	-272.1	0	1				172	214	42	33	32	-1
2	8.86575	1	1	0	44	0	2	0	1	0	0	2011	0	1	0	0		0	#N/A	0			0	0	0	0	2	0	212.2	0	0	20	1	0	0	0	322	109.8	20	1		86
2	7.64658	1	1	1	35	0	1	1	0	0	1	2012	0	1	0	0		0	#N/A	0			0	0	0	0	5	0	713.8	1	0	0	1	0	0	0	777	63.2	0	1	66.5	68	1.5	181			47
2	7.88219	1	1	1	43	0	1	1	0	0	0	2012	0	1	0	0		0	#N/A	0			0	0	0	0	1	0	544.3	1	0	0	1	0	0	0	728	183.7	0	1	59	63	4	139	179	40	39	62	23
2	5.62192	1	1	1	34	0	2	0	1	0	0	2014	0	1	0	0		1	B	0			0	0	0	0	2	0			0	0	1	0	0	0	894		24.2	1		66.7		169			60
2	6.45753	1	1	1	51	1	2	0	1	0	1	2013	0	1	0	0		0	#N/A	0			0	0	0	0	1	0	426.6	0	0	0	1	0	0	0	223.1	-203.5	0	1	89			138	115	-23	30	28	-2
2	6.67945	1		1	42	0	2	0	1	0	0	2013	2	0	1	1		0	#N/A	0			0	0	0	0	5	0	278.6	0	0	89	0	0	0	0	364	85.4	20	1
2	6.92877	1	1	1	47	0	2	0	1	0	0	2013	0	1	0	0		1	BC07	1			1	0	0	1	5	0	770.9	1	0	0	1	0	0	0	816	45.1	0	1	93	98	5	184			35
2	10.011	1	1	0	41	0	2	0	1	0	1	2010	0	1	0	0		0	#N/A	0			0	0	0	0	5	0	249.8	0	0	34	1	0	0	0	392	142.2	25.5	1				169	169	0	54	73	19
2	8.21918	1	1	0	36	0	2	0	1	0	1	2012	0	1	0	0		0	#N/A	0			0	0	0	0	5	0	611.9	1	0	0	1	0	0	0	515	-96.9	0	1				235	213	-22	60	54	-6
2	2.92603	0	1	1	37	0	2	0	1	0	0	2017	1	0	1	0		0	#N/A	0			0	0	0	0	5	0	381	0	0	0	1	0	0	0	437	56	0	1		65.5		154			39
2	7.92877	1		1	50	0	2	0	1	0	1	2012	2	0	1	1		0	#N/A	0			0	0	0	0	5	0	373.2	0	0	6109	0	0	0	0			0	1					148			48
2	6.56712	1	1	1	55	1	2	0	1	0	1	2013	0	1	0	0		0	#N/A	0			0	0	0	0	1	0	316.2	0	0	21	1	0	0	0	137	-179.2	0	1	61
2	7.14795	1	1	1	55	1	2	0	1	0	1	2013	0	1	0	0		0	#N/A	0			0	0	0	0	5	0	472.3	0	0	26	1	0	0	0	412	-60.3	0	1	75				199			40
2	10.8767	1		0	43	0	2	0	1	0	1	2009	1	0	1	0		0	#N/A	0			0	0	0	0	5	0	353	0	0	6932	0	0	0	0	79.4	-273.6	0	1		61
2	5.10411	1		0	36	0	2	0	1	0	1	2015	1	0	1	0		0	#N/A	0			0	0	0	0	5	0	194.3	0	1	7935	0	0	0	0	346	151.7	0	1				213	170	-43	56	41	-15
2	6.63288	1	1	1	36	0	1	1	0	0	1	2013	0	1	0	0		1	B	0			0	0	0	0	5	0	742.9	1	0	0	1	0	0	0			0	1				175	151	-24	60	60	0
2	4.49863	1	1	1	39	0	1	1	0	0	0	2015	0	1	0	0		1	B	0			0	0	0	0	5	0	758.8	1	0	0	1	0	0	0	455	-303.8	0	1	81	85.4	4.4		143			48
2	1.92603	0	1	1	50	0	2	0	1	0	1	2018	0	1	0	0		0	#N/A	0			0	0	0	0	5	0	684.7	1	0	0	1	0	0	0			0	1					165			43
2	10.1507	1		1	38	0	1	1	0	0	0	2010	1	0	1	0		0	#N/A	0			0	0	0	0	5	0	145	0	1	93	0	0	0	0	271	126	37.7	1					162			37
2	1.62466	0	1	1	40	0	3	0	0	0	0	2018	0	1	0	0		0	#N/A	0			0	0	0	0	5	0	527.7	1	0	0	1	0	0	0	681	153.3	0	1	90	95	5	198	218	20	35	20	-15
2	7.92877	1	1	1	55	1	2	0	1	0	0	2012	0	1	0	0		0	#N/A	0			0	0	0	0	4	0	540.3	1	0	0	1	0	0	0	621	80.7	33.3	1				141	148	7	37
2	9.44384	1	1	1	37	0	1	1	0	0	0	2010	0	1	0	0		0	#N/A	0			0	0	0	0	2	0	423.3	0	0	0	1	0	0	0	542.4	119.1	0	1		70		172	222	50	59	60	1
2	6.87123	1	1	1	45	0	2	0	1	0	1	2013	0	1	0	0		0	#N/A	0			0	0	0	0	5	0	1080.6	1	0	0	1	0	0	0	895	-185.6	0	1	71			152			36
2	7.6274	1	1	1	61	1	1	1	0	0	0	2012	0	1	0	0		0	#N/A	0			0	0	0	0	5	0	579	1	0	0	1	0	0	0	832	253	48.6	1				167	140	-27	35	31	-4
2	2.60548	0	1	1	42	0	2	0	1	0	1	2017	1	0	1	0		0	#N/A	0			0	0	0	0	5	0	383.6	0	0	35	1	0	0	0	378.3	-5.3	21	1		75.8		164	194	30	35	34	-1
2	8.93425	1	1	1	46	0	2	0	1	0	1	2011	0	1	0	0		1	BC07	0			0	0	0	0	5	0	231	0	0	0	1	0	0	0	378	147	20	1
2	7.92877	1		1	57	1	2	0	1	0	1	2012	1	0	1	0		0	#N/A	0			0	0	0	0	5	0	298.3	0	0	19178	0	1	0	0	258	-40.3	20	1				196	143	-53	46	38	-8
2	5.92877	1	1	1	47	0	2	0	1	0	1	2014	0	1	0	0		1	BC07	0			0	0	0	0	5	0	372.6	0	0	0	1	0	0	0	410.8	38.2	20	1				216	208	-8	35	40	5
2	6.92877	1	1	1	36	0	2	0	1	0	1	2013	0	1	0	0		0	#N/A	0			0	0	0	0	5	0	578.6	1	0	0	1	0	0	0			0	1	70
2	11.4356	1	1	0	40	0	2	0	1	0	1	2008	1	0	1	0		0	#N/A	0			0	0	0	0	7	0	414.3	0	0	0	1	0	0	0	379.7	-34.6	0	1				155	142	-13	57	47	-10
2	3.89041	1	1	1	41	0	2	0	1	0	1	2016	0	1	0	0		0	#N/A	0			0	0	0	0	5	0	880	1	0	0	1	0	0	0	1225	345	0	1	88			182			52
2	6.39178	1	1	1	48	0	2	0	1	0	0	2014	0	1	0	0		0	#N/A	0			0	0	0	0	5	0	407.4	0	0	0	1	0	0	0	470	62.6	25.6	1				191	156	-35		65
2	3.6411	1	1	1	52	1	2	0	1	0	0	2016	0	1	0	0		0	#N/A	0			0	0	0	0	5	0	629.9	1	0	0	1	0	0	0	603.9	-26	0	1				163	136	-27	50	46	-4
2	5.47397	1	1	1	63	1	3	0	0	0	0	2014	0	1	0	0		0	#N/A	0			0	0	0	0	1	0			0	26	1	0	0	0			0	1	90	101	11	138	150	12	38	42	4
2	4.2	1	1	1	38	0	2	0	1	0	1	2016	0	1	0	0		0	#N/A	0			0	0	0	0	4	0	199	0	1	0	1	0	0	0	263	64	0	1					135			44
2	10.6356	1	1	1	43	0	1	1	0	0	0	2009	0	1	0	0		0	#N/A	0			0	0	0	0	5	0	553.6	1	0	0	1	0	0	0	459.6	-94	49.7	1	65	66	1	212	189	-23	41	45	4
2	10.7233	1		1	32	0	1	1	0	0	1	2009	1	0	1	0		0	#N/A	0			0	0	0	0	5	0	346.9	0	0	2456	0	0	0	0			0	1	63
2	1.52603	0	1	1	24	0	3	0	0	0	0	2018	1	0	1	0		1	B	0			0	0	0	0	5	0			0	0	1	0	0	0	459.7		0	1				150	104	-46	66	39	-27
2	6.92877	1	1	1	40	0	2	0	1	0	1	2013	2	0	1	1		0	#N/A	0			0	0	0	0	5	0			0	0	1	0	0	0	318		0	1				179	172	-7	34	30	-4
2	8.55342	1	1	1	45	0	2	0	1	0	1	2011	0	1	0	0		0	#N/A	0			0	0	0	0	5	0	284	0	0	0	1	0	0	0	416.8	132.8	0	1	53			182			55
2	12.2603	1	1	1	51	1	1	1	0	0	0	2008	0	1	0	0		0	#N/A	0			0	0	0	0	5	0	315.2	0	0	0	1	0	0	0	397	81.8	0	1	85				182			33
2	0.810959	0	1	1	39	0	1	1	0	0	0	2019	0	1	0	0		1	#N/A	0			0	0	0	0	5	0	221.2	0	0	33	1	0	0	0	282.7	61.5	22.1	1	78	83	5	157	203	46	54	58	4
2	5.57534	1	1	1	42	0	1	1	0	0	1	2014	0	1	0	0		0	#N/A	0			0	0	0	0	5	0			0	0	1	0	0	0			0	1	73	92.5	19.5
2	0.994521	0	1	1	23	0	1	1	0	0	0	2019	0	1	0	0		0	#N/A	0			0	0	0	0	5	0	1299.1	1	0	0	1	0	0	0	1071	-228.1	0	1	57				187			76
2	9.60822	1	1	1	43	0	1	1	0	0	0	2010	0	1	0	0		0	#N/A	0			0	0	0	0	1	0	450.7	0	0	0	1	0	0	0	396	-54.7	0	1				213	212	-1	43	36	-7
2	5.57534	1	1	1	40	0	1	1	0	0	0	2014	0	1	0	0		0	#N/A	0			0	0	0	0	1	0	699.5	1	0	20	1	0	0	0	498	-201.5	0	1					169			38
2	6.68219	1	1	0	56	1	2	0	1	0	1	2013	0	1	0	0		0	#N/A	0			0	0	0	0	5	0			0	0	1	0	0	0	426		0	1					200			33
2	3.94795	1	1	1	32	0	1	1	0	0	0	2016	0	1	0	0		0	#N/A	0			0	0	0	0	5	0	443	0	0	0	1	0	0	0	536	93	0	1				123	151	28
2	2.49041	0	1	1	57	1	2	0	1	0	1	2017	0	1	0	0		0	#N/A	0			0	0	0	0	5	0	551.1	1	0	0	1	0	0	0	457.3	-93.8	0	1				161	152	-9	56	53	-3
2	8.74247	1	1	1	38	0	1	1	0	0	0	2011	0	1	0	0		0	#N/A	0			0	0	0	0	5	0	356.1	0	0	0	1	0	0	0	302	-54.1	0	1				198	206	8	55	58	3
2	7.6274	1	1	1	34	0	1	1	0	0	1	2012	1	0	1	0		1	B	0			0	0	0	0	5	0	525.1	1	0	0	1	0	0	0	566	40.9	0	1	59	63.2	4.2		165			49
2	4.62192	1	1	1	50	0	2	0	1	0	1	2015	0	1	0	0		1	BC07	0			0	0	0	0	5	0	553.7	1	0	0	1	0	0	0	495.1	-58.6	24.5	1	90	90	0	187	174	-13	81	40	-41
2	1.6411	0	1	1	25	0	1	1	0	0	0	2018	1	0	1	0		1	B	0			0	0	0	0	5	0	552.4	1	0	0	1	0	0	0	495	-57.4	0	1					163			34
2	3.75616	1	1	0	39	0	2	0	1	0	1	2016	0	1	0	0		0	#N/A	0			0	0	0	0	7	0	452.2	0	0	0	1	0	0	0	544	91.8	0	1				206	195	-11	88	82	-6
2	6.55616	1	1	1	30	0	1	1	0	0	0	2013	0	1	0	0		0	#N/A	0			0	0	0	0	1	0	495.5	0	0	0	1	0	0	0	717.1	221.6	0	1				141	178	37		37
2	7.03288	1	1	1	47	0	1	1	0	0	0	2013	0	1	0	0		1	AE	0			0	0	0	0	5	0	1237	1	0	0	1	0	0	0			0	1	62			145			45
2	4.56438	1	1	1	37	0	2	0	1	0	1	2015	4	0	1	1	1	1	BC07	0			0	0	0	0	7	0			0	0	1	0	0	0	408.4		0	1
2	0.432877	0		1	31	0	1	1	0	0	1	2019	0	1	0	0		0	#N/A	0			0	0	0	0	5	0	806.5	1	0	0	1	0	0	0	865	58.5	0	1		72			162			38
2	0.983562	0	1	1	55	1	2	0	1	0	1	2019	0	1	0	0		1	#N/A	0			0	0	0	0	5	0	394.1	0	0	0	1	0	0	0	662.1	268	0	1				151	140	-11	50	54	4
2	5.01096	1	1	1	30	0	1	1	0	0	0	2015	0	1	0	0		1	B	0			0	0	0	0	2	0	484.2	0	0	0	1	0	0	0	619.9	135.7	30.9	1	53			179	211	32	41	45	4
2	5.89589	1	1	1	33	0	1	1	0	0	1	2014	0	1	0	0		0	#N/A	0			0	0	0	0	1	0	503.6	1	0	0	1	0	0	0	604	100.4	6930	0	52				159			55
2	8.49315	1	1	1	40	0	2	0	1	0	0	2011	1	0	1	0		0	#N/A	0			0	0	0	0	5	0	806.1	1	0	24	1	0	0	0	452	-354.1	0	1		79.5		250	209	-41	43	30	-13
2	5.50685	1	1	1	34	0	1	1	0	0	0	2014	0	1	0	0		0	#N/A	0			0	0	0	0	4	0	993.5	1	0	0	1	0	0	0	1055	61.5	0	1					173			36
2	2.66849	0	1	1	52	1	2	0	1	0	0	2017	0	1	0	0		0	#N/A	0			0	0	0	0	5	0			0	0	1	0	0	0	414		0	1	88	85	-3	157	157	0	28	37	9
2	11.0192	1	1	1	32	0	1	1	0	0	0	2009	0	1	0	0		0	#N/A	0			0	0	0	0	5	0	401.5	0	0	0	1	0	0	0	799	397.5	0	1
2	8.74521	1	1	1	39	0	1	1	0	0	0	2011	0	1	0	0		0	#N/A	0			0	0	0	0	5	0	622.7	1	0	0	1	0	0	0	1040.4	417.7	0	1	70	68	-2		162			41
2	6.68493	1	1	1	33	0	1	1	0	0	0	2013	0	1	0	0		1	B	1			0	0	0	1	5	0	547.5	1	0	0	1	0	0	0	451	-96.5	0	1		70.6		150	167	17	54	50	-4
2	4.93151	1	1	1	33	0	1	1	0	0	0	2015	0	1	0	0		1	B	0			0	0	0	0	5	0	603.1	1	0	0	1	0	0	0	467	-136.1	0	1	78			217	208	-9	42	42	0
2	5.70411	1		1	37	0	1	1	0	0	0	2014	2	0	1	1		0	#N/A	0			0	0	0	0	5	0	397.5	0	0	17873	0	1	0	0	959	561.5	0	1	62	66	4		136			52
2	10.8575	1	1	1	42	0	1	1	0	0	0	2009	0	1	0	0		0	#N/A	0			0	0	0	0	1	0	672.2	1	0	0	1	0	0	0	694	21.8	0	1	69.4			198	204	6	34	36	2
2	2.43014	0		0	37	0	2	0	1	0	1	2017	2	0	1	1		1	CRF07_BC	1			0	0	0	1	5	0	341.2	0	0	26778	0	1	0	0	698.2	357	20	1				193
2	3.95068	1	1	1	39	0	1	1	0	0	0	2016	0	1	0	0		1	B	0			0	0	0	0	5	0	956.6	1	0	0	1	0	0	0	712	-244.6	42	1	81	74	-7		230			35
2	5.74247	1	1	1	35	0	1	1	0	0	0	2014	0	1	0	0		1	B	0			0	0	0	0	5	0			0	0	1	0	0	0	734.5		0	1	61	62	1	176	160	-16	59	53	-6
2	2.35068	0	1	1	28	0	1	1	0	0	0	2018	0	1	0	0		1	B + C (3.62%)	0			0	0	0	0	7	0	791.1	1	0	0	1	0	0	0	753	-38.1	0	1	61.5			192	188	-4	55	53	-2
2	1.41918	0		1	31	0	1	1	0	0	0	2018	0	1	0	0		1	B	0			0	0	0	0	7	0	625.2	1	0	59	0	0	0	0	588.2	-37	0	1		55		206	210	4	89	90	1
2	6.6411	1	1	1	37	0	2	0	1	0	1	2013	0	1	0	0		0	#N/A	0			0	0	0	0	5	0			0	0	1	0	0	0	801.8		0	1		70		142			44
2	9.71233	1	1	1	39	0	1	1	0	0	0	2010	0	1	0	0		0	#N/A	0			0	0	0	0	5	0	1420.5	1	0	0	1	0	0	0	1386	-34.5	0	1	75			209	221	12	47	50	3
2	6.50959	1	1	1	34	0	1	1	0	0	0	2013	0	1	0	0		1	B	0			0	0	0	0	5	0	569.3	1	0	0	1	0	0	0	583.4	14.1	0	1	66	74	8	129	122	-7	46	39	-7
2	4.45479	1	1	1	32	0	1	1	0	0	0	2015	0	1	0	0		1	B	0			0	0	0	0	5	0	638.2	1	0	0	1	0	0	0	680.5	42.3	0	1	88	86	-2		163			50
2	9.69041	1	1	1	60	1	1	1	0	0	0	2010	0	1	0	0		0	#N/A	0			0	0	0	0	1	0	617.5	1	0	0	1	0	0	0	692	74.5	0	1				169	224	55	36	34	-2
2	7.70959	1	1	1	36	0	1	1	0	0	0	2012	0	1	0	0		0	#N/A	0			0	0	0	0	5	0	494.4	0	0	0	1	0	0	0	831.5	337.1	33	1	83	79.1	-3.9	196	198	2	53	58	5
2	6.57534	1	1	1	30	0	1	1	0	0	0	2013	0	1	0	0		0	#N/A	0			0	0	0	0	5	0	819.4	1	0	0	1	0	0	0	867.2	47.8	0	1	64	68.5	4.5	148	164	16	62	57	-5
2	1.96438	0	1	1	40	0	1	1	0	0	0	2018	0	1	0	0		0	#N/A	0			0	0	0	0	7	0	856.8	1	0	33	1	0	0	0	1333.9	477.1	0	1	71				235			39
2	5.9726	1	1	1	41	0	1	1	0	0	0	2014	0	1	0	0		0	#N/A	0			0	0	0	0	5	0	628.1	1	0	0	1	0	0	0	640	11.9	0	1	59	63	4
2	2.47671	0	1	1	47	0	1	1	0	0	0	2017	0	1	0	0		0	#N/A	0			0	0	0	0	5	0	308.5	0	0	0	1	0	0	0	409	100.5	0	1				180	191	11	33	40	7
2	7.41644	1	1	1	44	0	1	1	0	0	0	2013	0	1	0	0		1	B	0			0	0	0	0	4	0			0	0	1	0	0	0	535		0	1		63		244	247	3	55	63	8
2	8.57808	1	1	1	45	0	1	1	0	0	0	2011	0	1	0	0		0	#N/A	0			0	0	0	0	5	0	1486.6	1	0	46	1	0	0	0	1387	-99.6	22.4	1	69	83	14	227	193	-34	55	36	-19
2	6.67123	1	1	1	27	0	1	1	0	0	0	2013	0	1	0	0		1	B	1			1	0	0	1	5	0			0	0	1	0	0	0	670		0	1		65
2	6.74247	1	1	1	37	0	3	0	0	0	0	2013	0	1	0	0		1	B	0			0	0	0	0	5	0	573.9	1	0	0	1	0	0	0	640.9	67	0	1	74	78	4	280	203	-77	53	53	0
2	8.71233	1	1	1	36	0	1	1	0	0	0	2011	0	1	0	0		0	#N/A	0			0	0	0	0	5	0			0	0	1	0	0	0	746		0	1	83	74	-9	148	192	44	46	60	14
2	8.29589	1		1	45	0	1	1	0	0	0	2012	3	0	1	1	1	1	B	1			0	0	0	1	7	0	556.8	1	0	50	0	0	0	1	647	90.2	81	0				195	200	5	37	34	-3
2	4.76164	1	1	1	29	0	1	1	0	0	0	2015	0	1	0	0		0	#N/A	0			0	0	0	0	5	0	798.6	1	0	0	1	0	0	0	956.5	157.9	20	1	54	59	5	244	193	-51	131	80	-51
2	8.42466	1	1	1	67	1	1	1	0	0	0	2011	0	1	0	0		0	#N/A	0			0	0	0	0	5	0	478.8	0	0	0	1	0	0	0	384.3	-94.5	0	1	70	69	-1	182	185	3	43	53	10
2	7.50959	1	1	1	30	0	1	1	0	0	0	2012	0	1	0	0		0	#N/A	0			0	0	0	0	5	0	953.9	1	0	0	1	0	0	0	1414.1	460.2	0	1	82	83.5	1.5		170			40
2	8.86027	1	1	1	34	0	4	0	0	0	0	2011	0	1	0	0		0	#N/A	0			0	0	0	0	5	0	607.2	1	0	0	1	0	0	0	950	342.8	0	1	56	56	0	191	187	-4	65	51	-14
2	8.78904	1		1	45	0	2	0	1	0	1	2011	1	0	1	0		1	0	0			0	0	0	0	4	0	912.9	1	0	51	0	0	0	1	751	-161.9	35	1	78
2	5.0274	1	1	1	37	0	1	1	0	0	0	2015	1	0	1	0		1	0	1	1	1	1	0	0	1	1	0	476.3	0	0	0	1	0	0	0	905	428.7	0	1	71.3			152	151	-1	43	43	0
2	7.70959	1	1	1	32	0	1	1	0	0	0	2012	0	1	0	0		0	#N/A	0			0	0	0	0	5	0	644.4	1	0	0	1	0	0	0			0	1	80	78	-2	186			64
2	8.49589	1	1	1	61	1	2	0	1	0	1	2011	0	1	0	0		0	#N/A	0			0	0	0	0	5	0			0	0	1	0	0	0	396.3		0	1					187			52
2	8.61644	1	1	1	45	0	1	1	0	0	0	2011	0	1	0	0		0	#N/A	0			0	0	0	0	5	0	611.5	1	0	0	1	0	0	0	485	-126.5	0	1	77.5	78.6	1.1	292	210	-82	51	41	-10
2	6.43014	1	1	1	40	0	1	1	0	0	0	2013	0	1	0	0		1	B	1			0	0	0	1	5	0	661.8	1	0	0	1	0	0	0	623.6	-38.2	0	1	63.7	64	0.3	179	176	-3	47	57	10
2	7.12329	1	1	1	34	0	1	1	0	0	0	2013	0	1	0	0		1	B	1			0	0	0	1	5	0	525.9	1	0	0	1	0	0	0	583	57.1	0	1	64	60	-4	210	204	-6	89	76	-13
2	7.63288	1	1	1	43	0	1	1	0	0	0	2012	0	1	0	0		0	#N/A	0			0	0	0	0	5	0	856.5	1	0	0	1	0	0	0	969	112.5	0	1	72	75.8	3.8	239	164	-75	59	57	-2
2	6.76712	1	1	1	46	0	1	1	0	0	0	2013	0	1	0	0		1	AE	0			0	0	0	0	2	0	728	1	0	0	1	0	0	0	788	60	0	1	78				176			35
2	5.45479	1		1	28	0	1	1	0	0	0	2014	0	1	0	0		0	#N/A	0			0	0	0	0	5	0	579.4	1	0	108	0	0	0	0	878.9	299.5	0	1	72	65.6	-6.4	167	115	-52	47	48	1
2	5.23562	1		1	30	0	1	1	0	0	0	2015	3	0	1	1	1	0	#N/A	0			0	0	0	0	4	0	360.3	0	0	199209	0	1	1	0	554	193.7	4330	0					191			55
2	7.81918	1	1	1	47	0	2	0	1	0	0	2012	0	1	0	0		0	#N/A	0			0	0	0	0	5	0	795.6	1	0	0	1	0	0	0	1024.7	229.1	0	1	76	79	3		173			33
2	6.92055	1	1	1	40	0	1	1	0	0	0	2013	0	1	0	0		1	B	0			0	1	0	1	5	0	994.3	1	0	0	1	0	0	0	1221	226.7	0	1	59	60	1		205			47
2	3.45205	1		1	37	0	1	1	0	0	0	2016	0	1	0	0		0	#N/A	0			0	0	0	0	5	0	185.6	0	1	536	0	0	0	0	381.6	196	0	1	61.7	77	15.3		144			45
2	1.47671	0	1	1	44	0	1	1	0	0	0	2018	0	1	0	0		0	#N/A	0			0	0	0	0	7	0	185.9	0	1	0	1	0	0	0	160	-25.9	0	1				184	193	9	44	41	-3
2	8.06849	1	1	1	41	0	1	1	0	0	0	2012	0	1	0	0		0	#N/A	0			0	0	0	0	2	0	535.9	1	0	0	1	0	0	0	1055	519.1	0	1	73	76	3	155	190	35	27	30	3
2	8.16438	1	1	1	30	0	1	1	0	0	1	2012	0	1	0	0		0	#N/A	0			0	0	0	0	1	0	572	1	0	0	1	0	0	0	717	145	0	1		75		182	163	-19	39	41	2
2	6.87671	1	1	1	30	0	1	1	0	0	0	2013	0	1	0	0		1	0	0			0	0	0	0	5	0	688.4	1	0	0	1	0	0	0	670	-18.4	0	1	64.5			206	184	-22	50	63	13
2	0.69589	0		1	27	0	1	1	0	0	0	2019	0	1	0	0		1	#N/A	0			0	0	0	0	5	0	464.3	0	0	1452	0	0	0	0	409	-55.3	0	1					197			50
2	6.69041	1	1	1	30	0	1	1	0	0	0	2013	0	1	0	0		1	0	0			0	0	0	0	5	0			0	0	1	0	0	0	954		0	1				191	175	-16	47	43	-4
2	5.87945	1	1	1	52	1	1	1	0	0	0	2014	0	1	0	0		0	#N/A	0			0	0	0	0	5	0	1116.3	1	0	0	1	0	0	0	721	-395.3	0	1				176	161	-15	48	41	-7
2	7.63288	1	1	1	45	0	1	1	0	0	0	2012	0	1	0	0		0	#N/A	0			0	0	0	0	5	0	814.4	1	0	0	1	0	0	0	581	-233.4	0	1		67		181	166	-15	54	43	-11
2	7.70959	1	1	1	29	0	1	1	0	0	0	2012	0	1	0	0		0	#N/A	0			0	0	0	0	5	0	811.2	1	0	0	1	0	0	0	508	-303.2	0	1		68		191	152	-39
2	0.816438	0	1	1	33	0	3	0	0	0	0	2019	0	1	0	0		1	0	0			0	0	0	0	5	0	601.5	1	0	0	1	0	0	0	848	246.5	0	1	56	59	3		131			37
2	7.67123	1	1	1	45	0	1	1	0	0	0	2012	0	1	0	0		0	#N/A	0			0	0	0	0	5	0	566.8	1	0	0	1	0	0	0			0	1	67	69	2	204			48
2	4.93425	1	1	1	33	0	1	1	0	0	0	2015	0	1	0	0		1	B	0			0	0	0	0	5	0	792	1	0	0	1	0	0	0	589	-203	0	1	59.5			233	263	30		45
2	7.80548	1	1	1	41	0	1	1	0	0	0	2012	0	1	0	0		0	#N/A	0			0	0	0	0	5	0	484.7	0	0	0	1	0	0	0	498.5	13.8	0	1	54	51.4	-2.6		130			39
2	6.05479	1	1	1	38	0	1	1	0	0	0	2014	0	1	0	0		1	B	0			0	0	0	0	5	0	521.6	1	0	0	1	0	0	0	672.4	150.8	0	1	82	81	-1		245			41
2	7.04932	1	1	1	31	0	1	1	0	0	0	2013	0	1	0	0		1	B	0			1	0	0	1	5	0	1778.4	1	0	0	1	0	0	0	943	-835.4	0	1	61			171			39
2	3.73425	1	1	1	32	0	1	1	0	0	0	2016	0	1	0	0		0	#N/A	0			0	0	0	0	5	0	415.4	0	0	0	1	0	0	0	484	68.6	0	1	79	70	-9	255	201	-54	79	61	-18
2	3.45753	1	1	1	27	0	1	1	0	0	0	2016	0	1	0	0		1	B	0			0	0	0	0	5	0	603.5	1	0	0	1	0	0	0	477.1	-126.4	0	1		66			156			38
2	6.42192	1	1	1	39	0	1	1	0	0	0	2013	0	1	0	0		1	0	0			0	0	0	0	5	0	932.6	1	0	0	1	0	0	0	1295.3	362.7	0	1		57.8		241	140	-101	62	56	-6
2	6.64658	1	1	1	46	0	2	0	1	0	1	2013	0	1	0	0		1	0	0			0	0	0	0	5	0	301.4	0	0	0	1	0	0	0	360.3	58.9	0	1	61	59	-2	183	149	-34	44	49	5
2	3.64384	1	1	1	37	0	1	1	0	0	0	2016	0	1	0	0		0	#N/A	0			0	0	0	0	5	0	1503.3	1	0	36	1	0	0	0	1249.6	-253.7	0	1		56		163	176	13	35	43	8
2	3.92603	1	1	1	43	0	2	0	1	0	0	2016	0	1	0	0		0	#N/A	0			0	0	0	0	5	0	639.5	1	0	0	1	0	0	0	743	103.5	0	1				124	138	14	36	30	-6
2	0.687671	0	1	1	36	0	1	1	0	0	0	2019	0	1	0	0		1	B	0			0	0	0	0	5	0	1054.7	1	0	0	1	0	0	0	744	-310.7	20	1
2	3.12603	1	1	1	39	0	1	1	0	0	0	2017	0	1	0	0		1	DB	0			1	0	0	1	5	0	769.1	1	0	38	1	0	0	0	633	-136.1	0	1	68			176	191	15	50	36	-14
2	6.80274	1	1	1	40	0	1	1	0	0	0	2013	0	1	0	0		1	B	1		1	1	0	0	1	1	0	546.4	1	0	0	1	0	0	0	680	133.6	37	1				133	150	17	42	42	0
2	8.85753	1	1	1	42	0	1	1	0	0	1	2011	0	1	0	0		0	#N/A	0			0	0	0	0	5	0			0	0	1	0	0	0	651.5		0	1				146			40
2	7.72877	1	1	1	42	0	1	1	0	0	1	2012	0	1	0	0		0	#N/A	0			0	0	0	0	5	0			0	0	1	0	0	0	898.9		0	1		74.7		136	158	22	36	43	7
2	5.18082	1	1	1	32	0	1	1	0	0	0	2015	0	1	0	0		1	B	0			0	0	0	0	4	0			0	0	1	0	0	0	953		0	1	61.4			153			37
2	2.67671	0	1	1	26	0	1	1	0	0	0	2017	0	1	0	0		1	B	0			0	0	0	0	5	0	1146.8	1	0	0	1	0	0	0	961	-185.8	0	1				209	143	-66	65	54	-11
2	6.72877	1	1	1	32	0	1	1	0	0	0	2013	0	1	0	0		1	B	0			0	0	0	0	5	0			0	36	1	0	0	0	933		0	1	58	61.9	3.9	177	220	43		68
2	6.64658	1	1	1	57	1	3	0	0	0	0	2013	0	1	0	0		1	AE	0			1	0	0	1	5	0	313.6	0	0	0	1	0	0	0	245.8	-67.8	0	1				176	168	-8	37	34	-3
2	6.45479	1		1	39	0	1	1	0	0	0	2013	3	0	1	1	1	1	#N/A	0			1	0	0	1	1	0	121.8	0	1	1528	0	0	0	0	529.2	407.4	1541	0	53.4	81	27.6		199			39
2	6.04932	1	1	1	38	0	1	1	0	0	0	2014	0	1	0	0		1	B	0			1	0	0	1	5	0	628.8	1	0	0	1	0	0	0	899	270.2	0	1	75	76	1		179			43
2	1.83288	0	1	1	21	0	1	1	0	0	0	2018	0	1	0	0		1	B	0			0	0	0	0	5	0	964.3	1	0	0	1	0	0	0	1044.1	79.8	0	1		91		219			52
2	6.45479	1	1	1	36	0	1	1	0	0	0	2013	0	1	0	0		1	B	0			0	0	0	0	5	0	781.1	1	0	0	1	0	0	0	1048.7	267.6	0	1	88	87	-1	191	168	-23	43	40	-3
2	5.70959	1	1	1	27	0	1	1	0	0	0	2014	0	1	0	0		1	B	0			0	0	0	0	5	0	1177	1	0	0	1	0	0	0	746	-431	0	1	66	68	2	193	189	-4	51	51	0
2	6.64658	1	1	1	31	0	1	1	0	0	0	2013	5	0	1	1	1	0	#N/A	0			0	0	0	0	5	0	459.7	0	0	0	1	0	0	0	443	-16.7	0	1	61	66.5	5.5		139			42
2	6.44932	1	1	1	35	0	1	1	0	0	1	2013	0	1	0	0		0	#N/A	0			0	0	0	0	5	0	694	1	0	0	1	0	0	0	826.3	132.3	0	1					171			56
2	6.63288	1	1	1	41	0	1	1	0	0	0	2013	0	1	0	0		0	#N/A	0			0	0	0	0	5	0	527.8	1	0	0	1	0	0	0	730.4	202.6	0	1		98		180	153	-27	42	41	-1
2	3.72603	1	1	1	26	0	1	1	0	0	0	2016	0	1	0	0		1	B	0			0	0	0	0	5	0	1316.5	1	0	0	1	0	0	0	1239	-77.5	0	1	75	84	9		192			75
2	6.55616	1	1	1	30	0	1	1	0	0	0	2013	0	1	0	0		1	B	0			1	0	0	1	5	0	577.1	1	0	0	1	0	0	0	611.9	34.8	20	1		70		201	192	-9	48	46	-2
2	6.85479	1	1	1	30	0	1	1	0	0	0	2013	0	1	0	0		0	#N/A	0			0	0	0	0	5	0	638.6	1	0	0	1	0	0	0	556	-82.6	0	1	62.2			221	249	28		72
2	6.68493	1	1	1	39	0	1	1	0	0	0	2013	1	0	1	0		1	0	0			0	0	0	0	5	0	1061.6	1	0	0	1	0	0	0	1161	99.4	28.9	1	65	69	4	191			50
2	1.59178	0	1	1	38	0	1	1	0	0	0	2018	0	1	0	0		1	B	0			0	0	0	0	5	0	776.1	1	0	0	1	0	0	0	793	16.9	0	1				185	202	17	35	37	2
2	5.59452	1	1	1	54	1	1	1	0	0	0	2014	0	1	0	0		1	B	0			0	0	0	0	5	0	437.9	0	0	0	1	0	0	0	703	265.1	0	1	57			185	192	7	49	46	-3
2	6.02466	1	1	1	32	0	1	1	0	0	0	2014	0	1	0	0		1	B	0			0	0	0	0	1	0	475.1	0	0	0	1	0	0	0	642	166.9	0	1				150	234	84		50
2	6.12055	1	1	1	31	0	1	1	0	0	1	2014	1	0	1	0		1	B	1			0	0	0	1	5	0	844.2	1	0	0	1	0	0	0	962	117.8	0	1	60.1				193			58
2	5.46849	1	1	1	37	0	1	1	0	0	0	2014	0	1	0	0		1	B	0			0	0	0	0	5	0	898.7	1	0	0	1	0	0	0	477	-421.7	0	1		74		149	166	17	41	40	-1
2	3.96986	1	1	1	39	0	1	1	0	0	0	2016	0	1	0	0		0	#N/A	0			0	0	0	0	5	0	369.3	0	0	0	1	0	0	0	577.2	207.9	0	1	72	83	11
2	4.42192	1	1	1	44	0	1	1	0	0	0	2015	0	1	0	0		1	B	0			0	0	0	0	5	0	987.1	1	0	0	1	0	0	0	937.6	-49.5	0	1	75	80	5	161	171	10	47	50	3
2	4.73973	1	1	1	32	0	1	1	0	0	0	2015	0	1	0	0		1	B	1			1	0	0	1	5	0	602.4	1	0	0	1	0	0	0	544.9	-57.5	0	1				204	205	1	52	46	-6
2	5.72329	1	1	1	53	1	1	1	0	0	0	2014	0	1	0	0		0	#N/A	0			0	0	0	0	1	0	745.6	1	0	0	1	0	0	0	711.5	-34.1	20.6	1					123			34
2	7.72877	1	1	1	37	0	1	1	0	0	0	2012	1	0	1	0		1	0	0			0	0	0	0	5	0	627.6	1	0	0	1	0	0	0	699	71.4	0	1					237			52
2	2.60548	0	1	1	31	0	1	1	0	0	0	2017	0	1	0	0		0	#N/A	0			0	0	0	0	2	0	1202.9	1	0	0	1	0	0	0	1383	180.1	0	1				205	245	40	44	37	-7
2	4.70411	1	1	1	47	0	2	0	1	0	1	2015	0	1	0	0		0	#N/A	0			0	0	0	0	5	0			0	0	1	0	0	0			0	1	68
2	6.11233	1	1	1	55	1	1	1	0	0	0	2014	0	1	0	0		1	B	0			0	0	0	0	5	0	750.3	1	0	0	1	0	0	0	642	-108.3	0	1				193	185	-8	34	40	6
2	1.73699	0	1	1	29	0	1	1	0	0	0	2018	0	1	0	0		1	B	0			1	0	0	1	5	0	970.2	1	0	0	1	0	0	0	1083	112.8	0	1
2	5.6137	1	1	1	35	0	1	1	0	0	0	2014	0	1	0	0		1	B	0			0	0	0	0	5	0	659.7	1	0	0	1	0	0	0	634.6	-25.1	0	1	68	75	7	174	136	-38	41	34	-7
2	5.70959	1	1	1	34	0	1	1	0	0	0	2014	0	1	0	0		1	B	0			0	0	0	0	5	0	667.1	1	0	0	1	0	0	0	746.1	79	0	1	65	70	5		185			64
2	5.4411	1		1	56	1	1	1	0	0	0	2014	0	1	0	0		1	B	0			0	0	0	0	5	0	602.7	1	0	73	0	0	0	0	827.3	224.6	0	1					171			53
2	0.446575	0		1	39	0	1	1	0	0	0	2019	0	1	0	0		1	0	0			0	0	0	0	7	0			0	36	1	0	0	0	501		0	1	83	91	8		203			35
2	5.74247	1	1	1	29	0	1	1	0	0	0	2014	0	1	0	0		0	#N/A	0			0	0	0	0	5	0	734.9	1	0	0	1	0	0	0	807	72.1	0	1	70	74	4	158	162	4	39	38	-1
2	5.6274	1	1	1	38	0	1	1	0	0	0	2014	0	1	0	0		1	AE	0			0	0	0	0	5	0	419.9	0	0	0	1	0	0	0	636	216.1	0	1	69	70	1	203	217	14	53	57	4
2	3.41918	1	1	1	26	0	1	1	0	0	0	2016	0	1	0	0		1	DB	0			0	0	0	0	2	0	655.4	1	0	0	1	0	0	0	682.4	27	0	1		60.8		195	198	3	65	61	-4
2	2.67671	0		1	35	0	1	1	0	0	0	2017	2	0	1	1		0	#N/A	0			0	0	0	0	5	0	983.1	1	0	88	0	0	0	0	1308	324.9	46	1				162	152	-10	31	34	3
2	8.51507	1	1	0	53	1	3	0	0	0	0	2011	1	0	1	0		0	#N/A	0			0	0	0	0	2	0			0	31	1	0	0	0	507.8		0	1	55.7	61.7	6	165	172	7	39	48	9
2	5.99178	1	1	1	41	0	1	1	0	0	0	2014	0	1	0	0		1	B	0			0	0	0	0	5	0	649.5	1	0	0	1	0	0	0	767	117.5	0	1	72	73	1		184			61
2	4.9726	1	1	1	57	1	1	1	0	0	0	2015	0	1	0	0		1	B	0			0	0	0	0	5	0	313.2	0	0	0	1	0	0	0	290	-23.2	0	1	71.5	70	-1.5
2	4.6137	1	1	1	41	0	1	1	0	0	0	2015	0	1	0	0		1	B	0			0	0	0	0	5	0	537.5	1	0	0	1	0	0	0	429.5	-108	0	1	60			159	177	18	39	49	10
2	4.42192	1	1	1	35	0	1	1	0	0	0	2015	0	1	0	0		0	#N/A	0			0	0	0	0	5	0	701.4	1	0	0	1	0	0	0	727.7	26.3	0	1	63	66.5	3.5
2	4.87671	1	1	1	30	0	1	1	0	0	0	2015	0	1	0	0		1	B	0			0	0	0	0	2	0	398.1	0	0	0	1	0	0	0	670.8	272.7	20	1	74			155	213	58	52	69	17
2	4.70959	1	1	0	56	1	3	0	0	0	0	2015	0	1	0	0		0	#N/A	0			0	0	0	0	5	0	591.5	1	0	0	1	0	0	0	596	4.5	0	1	68.4	64	-4.4		214			40
2	5.16164	1	1	1	51	1	1	1	0	0	1	2015	0	1	0	0		1	B	0			0	0	0	0	2	0	391.8	0	0	0	1	0	0	0	497	105.2	0	1				171	173	2	48	47	-1
2	0.476712	0		1	57	1	3	0	0	0	0	2019	0	1	0	0		1	#N/A	0			0	0	0	0	5	0	126.9	0	1	132851	0	1	1	0	253	126.1	0	1	72.3			155	152	-3	42	34	-8
2	0.854795	0	1	1	63	1	3	0	0	0	0	2019	0	1	0	0		0	#N/A	0			0	0	0	0	2	0			0	0	1	0	0	0	222.5		28	1				138	116	-22	40	36	-4
2	2.64384	0	1	1	27	0	1	1	0	0	0	2017	0	1	0	0		0	#N/A	0			0	0	0	0	5	0	602.8	1	0	0	1	0	0	0	915.1	312.3	0	1				189	174	-15	63	51	-12
2	2.92603	0	1	1	39	0	2	0	1	0	1	2017	0	1	0	0		0	#N/A	0			0	0	0	0	5	0	654.5	1	0	26	1	0	0	0	659.7	5.2	0	1
2	4.8	1	1	1	32	0	1	1	0	0	0	2015	3	0	1	1	1	1	B	1		1	1	0	0	1	5	0	377.9	0	0	0	1	0	0	0			0	1	72	69	-3	183			44
2	4.98904	1	1	1	41	0	1	1	0	0	0	2015	0	1	0	0		0	#N/A	0			0	0	0	0	5	0	442.7	0	0	0	1	0	0	0	448	5.3	0	1				177
2	2.92603	0	1	1	37	0	2	0	1	0	1	2017	0	1	0	0		0	#N/A	0			0	0	0	0	5	0	231.4	0	0	0	1	0	0	0	359	127.6	0	1				141	141	0	39	41	2
2	4.64658	1	1	1	34	0	1	1	0	0	1	2015	0	1	0	0		0	#N/A	0			0	0	0	0	5	0			0	42	1	0	0	0	503		21	1		67		158	158	0	54	43	-11
2	6.93425	1	1	1	35	0	1	1	0	0	0	2013	0	1	0	0		0	#N/A	0			0	0	0	0	5	0	544.3	1	0	0	1	0	0	0	614	69.7	0	1	67				154
2	1.99452	0	1	1	29	0	1	1	0	0	0	2018	0	1	0	0		1	B	0			0	0	0	0	5	0	461.5	0	0	0	1	0	0	0	474.5	13	0	1				104	133	29	51	64	13
2	3.4274	1	1	0	72	1	3	0	0	0	0	2016	0	1	0	0		0	#N/A	0			0	0	0	0	5	0	467.3	0	0	0	1	0	0	0	356.9	-110.4	0	1				265	184	-81	97	61	-36
2	5.13151	1	1	1	30	0	1	1	0	0	0	2015	0	1	0	0		0	#N/A	0			0	0	0	0	5	0	1229.9	1	0	45	1	0	0	0	1110	-119.9	587	0	67			176	186	10		43
2	5.39726	1	1	0	53	1	3	0	0	0	0	2015	1	0	1	0		1	BC	0			0	0	0	0	5	0	1031.9	1	0	0	1	0	0	0	1055	23.1	0	1	70			234	200	-34	51	52	1
2	4.57534	1	1	1	34	0	1	1	0	0	0	2015	0	1	0	0		0	#N/A	0			0	0	0	0	5	0	723	1	0	0	1	0	0	0	1192.1	469.1	0	1	75	77	2
2	4.59452	1	1	1	32	0	1	1	0	0	0	2015	0	1	0	0		1	B	0			0	0	0	0	5	0			0	0	1	0	0	0	1062.4		0	1	78.4	78.2	-0.2	191	161	-30	48	43	-5
2	5.01096	1	1	1	28	0	1	1	0	0	1	2015	0	1	0	0		1	B	0			0	0	0	0	5	0	629.8	1	0	0	1	0	0	0	408	-221.8	0	1	78	68	-10		174			45
2	4.80548	1	1	1	27	0	1	1	0	0	0	2015	0	1	0	0		0	#N/A	0			0	0	0	0	5	0	943.8	1	0	0	1	0	0	0	624.8	-319	0	1		112		186	183	-3	57	48	-9
2	6.74247	1	1	1	36	0	1	1	0	0	0	2013	0	1	0	0		0	#N/A	0			0	0	0	0	5	0	541.7	1	0	0	1	0	0	0	610.2	68.5	0	1	69	72	3		205			41
2	4.45753	1	1	1	36	0	4	0	0	0	0	2015	1	0	1	0		1	B	1		1	1	0	0	1	1	0	2744	1	0	0	1	0	0	0	1518	-1226	0	1				142	195	53	39	50	11
2	0.553425	0		1	27	0	1	1	0	0	0	2019	0	1	0	0		1	#N/A	0			1	0	0	1	7	0	510.9	1	0	461263	0	1	1	0	534	23.1	0	1	64	65.8	1.8	149	190	41	36	58	22
2	2.09041	0		1	26	0	1	1	0	0	0	2018	2	0	1	1		1	B	0			0	0	0	0	7	0	307.3	0	0	269841	0	1	1	0	324	16.7	25	1	75
2	1.4274	0		1	25	0	1	1	0	0	0	2018	1	0	1	0		0	#N/A	0			0	0	0	0	2	0	612	1	0	27157	0	1	0	0	573.8	-38.2	0	1		72.5		221	225	4		65
2	0.643836	0	1	1	36	0	1	1	0	0	0	2019	0	1	0	0		0	#N/A	0			0	0	0	0	5	0	1120.5	1	0	0	1	0	0	0	1370.6	250.1	20	1	115			146	180	34	35	46	11
2	4.72877	1	1	1	36	0	1	1	0	0	0	2015	0	1	0	0		0	#N/A	0			0	0	0	0	5	0	541.6	1	0	0	1	0	0	0	648	106.4	0	1	67			170	192	22	53	57	4
2	3.78082	1		1	33	0	1	1	0	0	0	2016	3	0	1	1	1	1	A	0			0	0	0	0	5	0	394.1	0	0	650	0	0	0	1	242	-152.1	485	0				130	201	71	28	51	23
2	3.80274	1	1	0	44	0	3	0	0	0	0	2016	0	1	0	0		1	0	0			0	0	0	0	5	0	425.7	0	0	0	1	0	0	0	457	31.3	0	1	49			183	183	0	83	78	-5
2	4.19726	1	1	0	32	0	1	1	0	0	0	2016	0	1	0	0		1	BC	0			0	0	0	0	5	0	1064.1	1	0	0	1	0	0	0	960	-104.1	57	0	74.3
2	4.6137	1	1	1	26	0	1	1	0	0	0	2015	0	1	0	0		0	#N/A	0			0	0	0	0	5	0	680.8	1	0	0	1	0	0	0	468	-212.8	0	1		73		249	177	-72	57	45	-12
2	2.60274	0	1	1	33	0	1	1	0	0	0	2017	0	1	0	0		1	B	0			0	0	0	0	2	0	494.2	0	0	0	1	0	0	0	686.8	192.6	20	1		96.9		208	219	11	44	40	-4
2	3.89041	1	1	1	32	0	1	1	0	0	0	2016	0	1	0	0		0	#N/A	0			0	0	0	0	5	0	720.2	1	0	0	1	0	0	0	687	-33.2	0	1	75	74.2	-0.8	144	160	16		58
2	3.63014	1	1	1	42	0	1	1	0	0	0	2016	0	1	0	0		1	CRF01_AE (CRF15_01B)	0			0	0	0	0	5	0			0	0	1	0	0	0	1104.1		0	1	57			167	175	8	38	41	3
2	3.63014	1	1	1	30	0	1	1	0	0	0	2016	0	1	0	0		1	B	0			0	0	0	0	5	0	954.8	1	0	0	1	0	0	0	435	-519.8	0	1		50		175	180	5	81	66	-15
2	3.63014	1	1	1	38	0	1	1	0	0	0	2016	0	1	0	0		1	B	0			0	0	0	0	5	0	574.7	1	0	0	1	0	0	0	554.9	-19.8	0	1	74	80	6	148	163	15	41	46	5
2	7.47123	1	1	1	36	0	1	1	0	0	0	2012	0	1	0	0		0	#N/A	0			0	0	0	0	5	0	656.2	1	0	0	1	0	0	0	583.4	-72.8	0	1		55.3
2	3.73973	1	1	1	40	0	1	1	0	0	0	2016	0	1	0	0		0	#N/A	0			0	0	0	0	5	0	1039.7	1	0	0	1	0	0	0	1060.2	20.5	20	1	120	127	7	223	169	-54	53	55	2
2	6.09315	1	1	1	28	0	4	0	0	0	0	2014	0	1	0	0		0	#N/A	0			0	0	0	0	5	0	298	0	0	0	1	0	0	0	433	135	0	1	59.8	59.6	-0.2	192	175	-17	51	47	-4
2	3.63014	1	1	1	39	0	1	1	0	0	0	2016	0	1	0	0		0	#N/A	0			0	0	0	0	5	0	535.2	1	0	0	1	0	0	0	534.9	-0.3	20	1	72	70	-2	195	205	10	60	47	-13
2	1.94521	0		1	34	0	1	1	0	0	0	2018	1	0	1	0		0	#N/A	0			0	0	0	0	7	0	3.1	0	1	146017	0	1	1	0	295	291.9	0	1					238			49
2	3.49041	1	1	1	30	0	1	1	0	0	0	2016	0	1	0	0		0	#N/A	0			0	0	0	0	5	0	512.8	1	0	0	1	0	0	0	558.5	45.7	0	1
2	5.03562	1		1	58	1	1	1	0	0	0	2015	1	0	1	0		0	#N/A	0			0	0	0	0	5	0	248.6	0	0	3806	0	0	0	0	249	0.4	0	1	50.2			155	226	71	37	34	-3
2	3.6	1	1	1	35	0	1	1	0	0	0	2016	1	0	1	0		1	B	1			0	0	0	1	2	0			0	39	1	0	0	0	665		0	1		98			219			29
2	1.14795	0	1	1	43	0	1	1	0	0	0	2019	0	1	0	0		0	#N/A	0			0	0	0	0	5	0	466.4	0	0	0	1	0	0	0	549	82.6	0	1	75.3				223			43
2	2.56712	0	1	1	24	0	1	1	0	0	0	2017	0	1	0	0		0	#N/A	0			0	0	0	0	5	0	528.4	1	0	0	1	0	0	0	495.8	-32.6	0	1	55	65	10	163	197	34		44
2	2.72603	0	1	1	35	0	1	1	0	0	0	2017	0	1	0	0		0	#N/A	0			0	0	0	0	7	0	428.3	0	0	29	1	0	0	0	466	37.7	0	1	88.4	87	-1.4	187	159	-28	60	58	-2
2	2.49041	0	1	1	38	0	1	1	0	0	0	2017	1	0	1	0		0	#N/A	0			0	0	0	0	5	0	520.2	1	0	82	1	0	0	0	528.6	8.4	0	1				98	146	48	31	33	2
2	2.52877	0	1	1	21	0	1	1	0	0	0	2017	0	1	0	0		1	0	0			0	0	0	0	5	0	613.7	1	0	0	1	0	0	0	598	-15.7	0	1	70
2	2.48767	0	1	1	34	0	1	1	0	0	0	2017	0	1	0	0		1	0	0			0	0	0	0	5	0	782.1	1	0	0	1	0	0	0	742.8	-39.3	0	1				167	185	18	42	64	22
2	2.73973	0		1	25	0	1	1	0	0	1	2017	1	0	1	0		0	#N/A	0			0	0	0	0	5	0	720.1	1	0	1019	0	0	0	0	594.9	-125.2	0	1	93.8	94.2	0.4	206	219	13	43	43	0
2	3.06027	1	1	1	54	1	1	1	0	0	0	2017	0	1	0	0		1	B	0			0	0	0	0	5	0	793	1	0	0	1	0	0	0	804	11	0	1				125
2	1.61096	0	1	1	30	0	1	1	0	0	0	2018	0	1	0	0		1	B	0			0	0	0	0	5	0	764.5	1	0	0	1	0	0	0	488.7	-275.8	0	1		75		215	177	-38	40	52	12
2	6.42192	1	1	1	42	0	1	1	0	0	0	2013	0	1	0	0		0	#N/A	0			0	0	0	0	5	0	613.4	1	0	0	1	0	0	0			0	1					143			46
2	2.45753	0		1	31	0	1	1	0	0	0	2017	0	1	0	0		0	#N/A	0			0	0	0	0	5	0			0	102	0	0	0	0	1359.7		0	1	73.5	75	1.5	194	184	-10	67	69	2
2	3.03288	1	1	1	28	0	1	1	0	0	0	2017	0	1	0	0		1	B	0			1	0	0	1	5	0	683.1	1	0	0	1	0	0	0	615	-68.1	0	1	80	64	-16	172	141	-31	51	55	4
2	3.63836	1	1	1	27	0	1	1	0	0	0	2016	0	1	0	0		0	#N/A	0			0	0	0	0	4	0	515.1	1	0	25	1	0	0	0	539.9	24.8	0	1				114	178	64		54
2	3.05205	1	1	1	32	0	1	1	0	0	0	2017	0	1	0	0		1	B	0			0	0	0	0	5	0	770.2	1	0	0	1	0	0	0	730	-40.2	0	1	61.6			184	192	8	58	47	-11
2	2.70137	0	1	1	34	0	1	1	0	0	0	2017	0	1	0	0		0	#N/A	0			0	0	0	0	5	0	744.7	1	0	0	1	0	0	0			0	1	70			207			47
2	2.47671	0	1	1	30	0	1	1	0	0	0	2017	0	1	0	0		1	B	0			0	0	0	0	5	0			0	0	1	0	0	0	522.4		0	1	73	73	0	198	164	-34	50	54	4
2	1.76438	0	1	1	36	0	1	1	0	0	0	2018	0	1	0	0		1	B	0			0	0	0	0	5	0	1055.3	1	0	0	1	0	0	0	1221	165.7	0	1	63	63	0	176	203	27	58	69	11
2	1.4274	0	1	1	40	0	4	0	0	0	0	2018	0	1	0	0		1	B	0			0	0	0	0	5	0	1102.9	1	0	0	1	0	0	0	887.4	-215.5	0	1				155	147	-8	54	52	-2
2	6.49315	1	1	1	50	0	4	0	0	0	0	2013	0	1	0	0		0	#N/A	0			0	0	0	0	5	0	219.4	0	0	0	1	0	0	0	284.7	65.3	0	1					157			37
2	3.49041	1	1	1	32	0	1	1	0	0	0	2016	0	1	0	0		0	#N/A	0			0	0	0	0	5	0	700	1	0	0	1	0	0	0	789.3	89.3	28	1				147	172	25	34	46	12
2	0.413699	0		1	28	0	1	1	0	0	0	2019	0	1	0	0		1	B	0			0	0	0	0	5	0	224.7	0	0	0	1	0	0	0	384.2	159.5	0	1	70	85	15		181			35
2	3.46575	1	1	1	31	0	1	1	0	0	1	2016	0	1	0	0		0	#N/A	0			0	0	0	0	5	0	712.2	1	0	0	1	0	0	0	760	47.8	0	1		78		214	186	-28	47	49	2
2	2.64384	0	1	1	32	0	1	1	0	0	0	2017	0	1	0	0		1	B	0			0	0	0	0	5	0	650.5	1	0	0	1	0	0	0	829.5	179	0	1	63	65.2	2.2	155	181	26	55	55	0
2	2.66849	0	1	1	44	0	1	1	0	0	0	2017	0	1	0	0		0	#N/A	0			0	0	0	0	5	0			0	0	1	0	0	0	420.3		0	1	51	53.6	2.6	165	149	-16	53	52	-1
2	3.08493	1	1	1	42	0	1	1	0	0	0	2017	0	1	0	0		1	B	0			0	0	0	0	5	0	918.8	1	0	0	1	0	0	0	455	-463.8	0	1	64	67	3	201	215	14	36
2	3.07945	1	1	1	36	0	1	1	0	0	0	2017	0	1	0	0		1	B	0			0	0	0	0	5	0	340.1	0	0	0	1	0	0	0	390.8	50.7	0	1				162	169	7	40	58	18
2	3.27123	1	1	1	24	0	1	1	0	0	1	2017	0	1	0	0		1	0	0			0	0	0	0	5	0			0	0	1	0	0	0	436		0	1
2	2.73425	0	1	1	35	0	3	0	0	0	0	2017	0	1	0	0		1	0	0			0	0	0	0	5	0	623	1	0	0	1	0	0	0	626.2	3.2	0	1				200	208	8	47	40	-7
2	2.5726	0	1	1	40	0	1	1	0	0	0	2017	0	1	0	0		1	B	0			0	0	0	0	5	0	489.1	0	0	23	1	0	0	0	569.3	80.2	70	0				213	190	-23	47	39	-8
2	1.72603	0	1	1	23	0	1	1	0	0	0	2018	0	1	0	0		1	0	0			0	0	0	0	5	0			0	24	1	0	0	0	640		20	1				179			44
2	1.80274	0		1	32	0	1	1	0	0	1	2018	0	1	0	0		1	0	0			0	0	0	0	5	0	230	0	0	84	0	0	0	1	396	166	20	1	56	60	4		128			50
2	3.20548	1	1	1	26	0	1	1	0	0	0	2017	0	1	0	0		1	0	0			0	0	0	0	5	0	803.5	1	0	0	1	0	0	0	1012	208.5	0	1	64.5			152	180	28	48	43	-5
2	2.4274	0		0	53	1	3	0	0	0	0	2017	0	1	0	0		0	#N/A	0			0	0	0	0	5	0	381.5	0	0	276	0	0	0	1	336.7	-44.8	20	1		54.8		229	200	-29	57	54	-3
2	2.10137	0		1	39	0	1	1	0	0	0	2018	0	1	0	0		1	B	0			0	0	0	0	7	0	394	0	0	64	0	0	0	1	303	-91	0	1	102.8	105	2.2	219	143	-76	39	39	0
2	1.72603	0	1	1	34	0	1	1	0	0	0	2018	0	1	0	0		1	B	0			1	0	0	1	5	0	1222.9	1	0	0	1	0	0	0	947.3	-275.6	0	1	66	67	1	216	132	-84	41	44	3
2	1.56164	0	1	1	43	0	1	1	0	0	0	2018	0	1	0	0		1	B	0			0	0	0	0	5	0	344.1	0	0	0	1	0	0	0	389	44.9	20	1				222			61
2	1.67945	0	1	1	30	0	1	1	0	0	0	2018	0	1	0	0		1	B	0			0	0	0	0	5	0	328.1	0	0	0	1	0	0	0	380	51.9	0	1					158			38
2	2.1863	0	1	1	33	0	1	1	0	0	0	2018	0	1	0	0		1	CRF01_AE	0			0	0	0	0	7	0	1022.6	1	0	40	1	0	0	0	1973	950.4	0	1				135	158	23	52	43	-9
2	1.70685	0	1	1	61	1	3	0	0	0	0	2018	0	1	0	0		1	B	0			0	0	0	0	5	0			0	0	1	0	0	0	246		28	1				179	241	62	42	56	14
2	2.45753	0	1	1	34	0	1	1	0	0	0	2017	0	1	0	0		0	#N/A	0			0	0	0	0	5	0	705.1	1	0	38	1	0	0	0	619.2	-85.9	20	1		50		169	180	11	40	55	15
2	2.7589	0	1	1	24	0	1	1	0	0	0	2017	0	1	0	0		0	#N/A	0			0	0	0	0	5	0	752	1	0	0	1	0	0	0	878	126	38	1	70	73	3	192			42
2	0.739726	0	1	0	41	0	3	0	0	0	0	2019	0	1	0	0		1	CRF01_AE	0			0	0	0	0	5	0	409.7	0	0	0	1	0	0	0	316.2	-93.5	0	1	59	54	-5
2	1.64384	0	1	1	36	0	1	1	0	0	0	2018	0	1	0	0		1	B	0			0	0	0	0	5	0	628.8	1	0	0	1	0	0	0	700	71.2	0	1				160	160	0	47	54	7
2	8.45205	1	1	1	31	0	1	1	0	0	0	2011	0	1	0	0		0	#N/A	0			0	0	0	0	5	0	692.3	1	0	33	1	0	0	0	863	170.7	0	1				216	251	35	58	106	48
2	3.92877	1	1	1	27	0	4	0	0	0	0	2016	0	1	0	0		0	#N/A	0			0	0	0	0	5	0	724.3	1	0	0	1	0	0	0	645	-79.3	0	1	87	92.4	5.4	204	221	17
2	1.56712	0	1	1	36	0	1	1	0	0	0	2018	0	1	0	0		1	B	0			0	0	0	0	5	0	858.8	1	0	28	1	0	0	0	889.2	30.4	0	1	72	63	-9	210	196	-14	51	52	1
2	1.48767	0	1	1	24	0	1	1	0	0	0	2018	0	1	0	0		1	B	0			0	0	0	0	5	0	468.1	0	0	0	1	0	0	0	710.2	242.1	0	1					231			50
2	1.75616	0	1	1	28	0	1	1	0	0	0	2018	0	1	0	0		1	0	0			0	0	0	0	5	0	993.7	1	0	22	1	0	0	0	747	-246.7	0	1		66.5		139	131	-8	56	35	-21
2	2.78356	0	1	0	27	0	3	0	0	0	0	2017	0	1	0	0		0	#N/A	0			0	0	0	0	5	0			0	0	1	0	0	0	1121		0	1	79			232	149	-83	46	37	-9
2	1.5726	0	1	1	29	0	1	1	0	0	0	2018	0	1	0	0		0	#N/A	0			0	0	0	0	5	0			0	0	1	0	0	0			0	1	69			157	148	-9	54	58	4
2	1.63014	0	1	1	21	0	1	1	0	0	0	2018	0	1	0	0		1	CRF01_AE	0			0	0	0	0	5	0	662	1	0	0	1	0	0	0	504.8	-157.2	0	1				163	142	-21	63	58	-5
2	11.4822	1	1	1	42	0	1	1	0	0	0	2008	0	1	0	0		0	#N/A	0			0	0	0	0	5	0			0	0	1	0	0	0	1031.2		0	1	72	74	2	230	268	38	46	38	-8
2	0.638356	0	1	1	47	0	1	1	0	0	0	2019	0	1	0	0		1	0	0			0	0	0	0	5	0	243.5	0	0	0	1	0	0	0	213.8	-29.7	0	1	90	95	5	227	231	4	36	50	14
2	1.47671	0	1	1	51	1	2	0	1	0	1	2018	0	1	0	0		0	#N/A	0			0	0	0	0	7	0	409	0	0	0	1	0	0	0	476.5	67.5	0	1				143	122	-21	52	46	-6
2	1.6274	0	1	1	47	0	1	1	0	0	0	2018	0	1	0	0		1	B	0			0	0	0	0	5	0	542.3	1	0	0	1	0	0	0	627	84.7	0	1				272	250	-22	64	54	-10
2	3.49041	1	1	1	43	0	4	0	0	0	0	2016	0	1	0	0		0	#N/A	0			0	0	0	0	5	0			0	20	1	0	0	0			20	1		75
2	5.51781	1	1	1	49	0	1	1	0	0	0	2014	2	0	1	1		1	#N/A	0			0	0	0	0	1	0	503.5	1	0	0	1	0	0	0	544	40.5	0	1		76			187			72
2	1.49041	0	1	1	44	0	1	1	0	0	0	2018	0	1	0	0		0	#N/A	0			0	0	0	0	5	0	683	1	0	0	1	0	0	0	620.1	-62.9	0	1
2	1.48767	0		1	40	0	1	1	0	0	0	2018	0	1	0	0		1	B	0			0	0	0	0	5	0	571.4	1	0	94	0	0	0	0	651.7	80.3	28.2	1				180	140	-40	35	34	-1
2	1.52603	0	1	1	27	0	1	1	0	0	0	2018	0	1	0	0		1	B	1		1	0	0	0	1	5	0	669.1	1	0	0	1	0	0	0	840.2	171.1	0	1		64			194			59
2	1.47671	0	1	1	24	0	1	1	0	0	0	2018	0	1	0	0		1	0	0			0	0	0	0	5	0	195	0	1	0	1	0	0	0	444.2	249.2	0	1		78.5		142	152	10	52	50	-2
2	1.68493	0	1	1	34	0	1	1	0	0	0	2018	0	1	0	0		0	#N/A	0			0	0	0	0	5	0			0	0	1	0	0	0	709.9		0	1		62.7		201			73
2	0.928767	0	1	1	31	0	1	1	0	0	0	2019	0	1	0	0		1	CRF01_AE	0			0	0	0	0	5	0	568.7	1	0	24	1	0	0	0	475	-93.7	38.9	1				243	246	3		42
2	1.49041	0	1	1	28	0	1	1	0	0	0	2018	0	1	0	0		0	#N/A	0			0	0	0	0	5	0	496.8	0	0	0	1	0	0	0	605.8	109	0	1				208	207	-1	55	51	-4
2	0.60274	0	1	1	30	0	1	1	0	0	0	2019	0	1	0	0		1	B	0			1	0	0	1	5	0	302.2	0	0	21	1	0	0	0	300	-2.2	26	1	86.4	91	4.6	147	177	30	47	33	-14
2	6.6274	1	1	1	40	0	1	1	0	0	0	2013	0	1	0	0		0	#N/A	0			0	0	0	0	5	0	664.4	1	0	24	1	0	0	0	476	-188.4	0	1	74	73	-1	199	172	-27	59	50	-9
2	2.49041	0	1	1	44	0	1	1	0	0	0	2017	0	1	0	0		0	#N/A	0			0	0	0	0	5	0	310.1	0	0	0	1	0	0	0	411.8	101.7	0	1		77			160			61
2	1.30959	0		1	28	0	1	1	0	0	1	2019	0	1	0	0		0	#N/A	0			0	0	0	0	5	0	270.8	0	0	14290	0	1	0	0	516	245.2	0	1
2	0.860274	0	1	1	24	0	1	1	0	0	0	2019	0	1	0	0		0	#N/A	0			0	0	0	0	5	0	738.7	1	0	325	1	0	0	0			0	1
2	0.452055	0		1	22	0	1	1	0	0	0	2019	1	0	1	0		1	B	0			0	0	0	0	5	0			0	7671	0	0	0	0	950.4		0	1	56	59	3
2	0.438356	0		1	59	1	1	1	0	0	0	2019	0	1	0	0		1	#N/A	0			0	0	0	0	5	0	266.3	0	0	64579	0	1	0	0	256	-10.3	0	1					189			38
2	1.49041	0	1	1	35	0	1	1	0	0	0	2018	1	0	1	0		0	#N/A	0			0	0	0	0	5	0	360.6	0	0	41	1	0	0	0	483.7	123.1	0	1				183	180	-3	42	37	-5
2	5.49315	1	1	1	32	0	1	1	0	0	0	2014	0	1	0	0		0	#N/A	0			0	0	0	0	5	0	299.5	0	0	0	1	0	0	0	400.2	100.7	0	1				194			55
2	0.890411	0	1	1	30	0	1	1	0	0	0	2019	0	1	0	0		1	#N/A	0			0	0	0	0	5	0	570.4	1	0	0	1	0	0	0	541	-29.4	0	1	69	69.6	0.6	122	127	5	42	44	2
2	4.49315	1	1	1	29	0	1	1	0	0	0	2015	0	1	0	0		0	#N/A	0			0	0	0	0	5	0	267.3	0	0	22	1	0	0	0	269.1	1.8	0	1				165	191	26	35	37	2
2	0.567123	0	1	1	42	0	1	1	0	0	0	2019	0	1	0	0		1	#N/A	0			0	0	0	0	5	0	164.9	0	1	0	1	0	0	0	361	196.1	0	1	66
2	2.49041	0	1	1	44	0	1	1	0	0	0	2017	0	1	0	0		0	#N/A	0			0	0	0	0	5	0	500.1	1	0	0	1	0	0	0	517.8	17.7	0	1				185	133	-52	36	40	4
2	0.726027	0	1	1	38	0	1	1	0	0	0	2019	0	1	0	0		1	#N/A	0			0	0	1	1	5	0	540.6	1	0	0	1	0	0	0	900	359.4	0	1	62	65	3	209	214	5	38	47	9
2	0.490411	0		1	42	0	1	1	0	0	0	2019	0	1	0	0		0	#N/A	0			0	0	0	0	5	0	187.1	0	1	0	0	1	0	0	237.1	50	0	1				124	168	44	26	41	15
2	3.79452	1		1	30	0	1	1	0	0	0	2016	3	0	1	1	1	0	#N/A	0			0	0	0	0	1	0	150.5	0	1	4226	0	0	0	0	365	214.5	897000	0	72.9
2	0.591781	0	1	1	33	0	1	1	0	0	0	2019	0	1	0	0		0	#N/A	0			0	0	0	0	5	0			0	0	1	0	0	0	325.2		0	1	94.5			141	148	7		43
2	0.736986	0	1	1	21	0	3	0	0	0	0	2019	0	1	0	0		0	#N/A	0			0	0	0	0	5	0	433.6	0	0	0	1	0	0	0	280.7	-152.9	0	1		70		140	153	13	46	59	13
2	0.906849	0		1	33	0	1	1	0	0	0	2019	0	1	0	0		0	#N/A	0			0	0	0	0	7	0	607	1	0	112	0	0	0	0	655.9	48.9	0	1				135	155	20	50	60	10
2	0.427397	0		1	22	0	4	0	0	0	0	2019	0	1	0	0		1	#N/A	0			1	0	0	1	5	0	1356.2	1	0	48760	0	1	0	0	954.2	-402	0	1		61		200	191	-9	47	45	-2
2	0.490411	0		1	48	0	2	0	1	0	1	2019	0	1	0	0		0	#N/A	0			0	0	0	0	5	0	773.9	1	0	0	1	0	0	0	787.9	14	0	1				152	153	1	34	30	-4
2	0.928767	0		1	38	0	1	1	0	0	0	2019	0	1	0	0		0	#N/A	0			0	0	0	0	5	0	794.3	1	0	23	0	0	0	0	476	-318.3	63	0	77	84	7	201	246	45	39	34	-5
2	0.947945	0	1	0	35	0	4	0	0	0	0	2019	0	1	0	0		0	#N/A	0			0	0	0	0	7	0	667	1	0	22	1	0	0	0	522	-145	25.2	1	57.7				311			40
2	0.720548	0	1	1	30	0	1	1	0	0	0	2019	0	1	0	0		0	#N/A	0			0	0	0	0	5	0	456	0	0	0	1	0	0	0	637	181	0	1				152	142	-10	42	48	6
2	2.49041	0	1	1	39	0	1	1	0	0	0	2017	0	1	0	0		0	#N/A	0			0	0	0	0	5	0	700	1	0	0	1	0	0	0	818	118	0	1	80			160	152	-8	41	41	0
2	0.413699	0		1	49	0	1	1	0	0	0	2019	0	1	0	0		1	#N/A	0			0	0	0	0	7	0	444.9	0	0	36614	0	1	0	0	504	59.1	0	1	57.6	62	4.4		195			36
2	4.42466	1		1	42	0	2	0	1	0	1	2016	0	1	0	0		0	#N/A	0			0	0	0	0	6	0	410	0	0	407	0	0	0	1	405	-5	20	1				170	184	14	55	51	-4
2	1.43014	0	1	1	27	0	1	1	0	0	0	2019	0	1	0	0		0	#N/A	0			0	0	0	0	7	0	529	1	0	0	1	0	0	0	620	91	0	1	67	67	0	163	170	7	46	70	24
2	2.43562	0		1	51	1	1	1	0	0	0	2018	0	1	0	0		0	#N/A	0			0	0	0	0	7	0	285	0	0	92	0	0	0	1	212	-73	0	1
2	5.44658	1	1	1	38	0	1	1	0	0	0	2015	0	1	0	0		0	#N/A	0			0	0	0	0	5	0	640	1	0	21	1	0	0	0	694	54	1520	0	74	63	-11	201	175	-26	54	50	-4
2	10.4521	1	1	1	24	0	1	1	0	0	0	2010	1	0	1	0		0	#N/A	0			0	0	0	0	7	0	1175	1	0	0	1	1	0	0	913	-262	20	1	46.4	47	0.6	152	152	0	52	53	1
2	6.45205	1	1	1	46	0	1	1	0	0	0	2014	3	0	1	1	1	1	B	1		1	1	0	0	1	5	0	359	0	0	0	1	0	0	0	654	295	0	1	80.4	82	1.6	197	225	28	39	44	5
2	14.4575	1	1	1	45	0	1	1	0	0	1	2006	0	1	0	0		0	#N/A	0			0	0	0	0	1	0	548	1	0	0	1	0	0	0	911	363	0	1				212	179	-33	43	31	-12
2	8.45479	1	1	1	50	0	2	0	1	0	1	2012	0	1	0	0		0	#N/A	0			0	0	0	0	5	0	403	0	0	0	1	0	0	0	530	127	0	1	82.4	81	-1.4	144	152	8	29	36	7
2	6.45753	1		1	42	0	1	1	0	0	0	2014	4	0	1	1	1	1	B	0			0	0	0	0	7	0	48	0	1	282142	0	1	1	0	76	28	53	0
2	16.463	1		1	49	0	4	0	0	0	0	2004	3	0	1	1	1	1	B	1		1	0	0	0	1	7	0	279	0	0	56	0	0	0	0	345	66	48	1				146	114	-32	55	45	-10
2	6.47397	1		1	29	0	1	1	0	0	0	2014	2	0	1	1		1	B	0			0	0	0	0	2	0	273	0	0	37581	0	1	0	0	696	423	0	1	54.2			118	126	8	34	36	2
2	1.42466	0		1	49	0	1	1	0	0	0	2019	0	1	0	0		1	#N/A	0			0	0	0	0	7	0	195	0	1	106	0	0	0	1	214	19	20	1	73	77.9	4.9	155	163	8	35	46	11
2	3.46301	1	1	0	37	0	3	0	0	0	0	2017	0	1	0	0		0	#N/A	0			0	0	0	0	5	0	981	1	0	20	1	0	0	0	837	-144	20	1				190	201	11	44	41	-3
2	14.4767	1	1	1	53	1	4	0	0	0	0	2006	0	1	0	0		0	#N/A	0			0	0	0	0	1	0	939	1	0	21	1	0	0	0	1101	162	20	1	93	97	4	151	156	5	34	40	6
2	9.48493	1		0	40	0	2	0	1	0	1	2011	2	0	1	1		0	#N/A	0			0	0	0	0	8	0	160	0	1	1318070	0	1	1	0	213	53	20	1
2	8.52055	1		1	35	0	1	1	0	0	0	2012	3	0	1	1	1	1	B	0			1	0	0	1	8	0	290	0	0	10887	0	1	0	0	197	-93	684	0
2	6.61096	1	1	1	33	0	1	1	0	0	0	2014	0	1	0	0		1	B	0			0	0	0	0	8	0	1057	1	0	20	1	0	0	0	1497	440	20	1	73	73	0	159	146	-13	37	37	0
2	2.67397	0		0	45	0	2	0	1	0	1	2018	0	1	0	0		0	#N/A	0			0	0	0	0	5	0	205	0	0	212	0	0	0	0	319	114	21	1				177	200	23	50	54	4
2	1.79452	0		1	48	0	2	0	1	0	1	2019	0	1	0	0		0	#N/A	0			0	0	0	0	7	0	1351	1	0	67	0	0	0	1	1324	-27	20	1				216	264	48	30	37	7
2	5.69863	1	1	1	52	1	2	0	1	0	1	2015	1	0	1	0		1	BC	1			0	0	0	1	7	0	1117	1	0	20	1	0	0	0	1048	-69	20	1				165	184	19	48	46	-2
2	15.7041	1		1	41	0	1	1	0	0	1	2005	0	1	0	0		0	#N/A	0			0	0	0	0	5	0	242	0	0	203	0	0	0	0	293	51	20	1				207	155	-52	26	36	10
2	5.54521	1	1	1	36	0	1	1	0	0	1	2015	0	1	0	0		0	#N/A	0			0	0	0	0	5	0	1020	1	0	20	1	0	0	0	1038	18	20	1				95	233	138	26	34	8
2	4.54247	1		1	33	0	1	1	0	0	1	2016	0	1	0	0		0	#N/A	0			0	0	0	0	7	0	480	0	0	60	0	0	0	0	707	227	90	0				179	187	8	46	39	-7
2	4.07945	1		1	44	0	1	1	0	0	0	2006	0	1	0	0		0	#N/A	0			0	0	0	0	2	0	654	1	0	74	0	0	0	0	895	241	25	1				157	177	20	48	45	-3
2	2.96986	0		1	45	0	2	0	1	0	1	2018	1	0	1	0		0	#N/A	0			0	0	0	0	7	0	207	0	0	41100	0	1	0	0	343	136	20	1				112	158	46	36	50	14
2	4.98082	1	1	1	43	0	2	0	1	0	1	2016	0	1	0	0		0	#N/A	0			0	0	0	0	2	0	279	0	0	28	1	0	0	0	460	181	22	1
2	10.063	1	1	1	42	0	2	0	1	0	1	2011	0	1	0	0		0	#N/A	0			0	0	0	0	8	0	486	0	0	20	1	0	0	0	473	-13	20	1	71.7	65.2	-6.5	182	235	53	33	28	-5
2	5.86849	1	1	1	36	0	1	1	0	0	0	2015	0	1	0	0		0	#N/A	0			0	0	0	0	2	0	327	0	0	20	1	0	0	0	428	101	20	1	70	71.1	1.1	187	187	0	70	71	1
2	8.86849	1	1	1	42	0	1	1	0	0	0	2012	0	1	0	0		0	#N/A	0			0	0	0	0	2	0	642	1	0	20	1	0	0	0	685	43	20	1	72.6	76	3.4	169	203	34	32	37	5
2	6.09863	1	1	1	36	0	1	1	0	0	0	2015	0	1	0	0		1	B	0			0	0	0	0	8	0	417	0	0	25	1	0	0	0	572	155	20	1	62	61.5	-0.5	179	166	-13	49	38	-11
2	4.09863	1		1	28	0	1	1	0	0	1	2017	3	0	1	1	1	1	0	0			0	0	0	0	6	0	882	1	0	42200	0	1	0	0	1136	254	20	1	73.5	76.6	3.1	196	207	11	65	65	0
2	7.86849	1	1	1	62	1	1	1	0	0	0	2013	0	1	0	0		0	#N/A	0			0	0	0	0	2	0	641	1	0	20	1	0	0	0	967	326	20	1	73	74.2	1.2	170	192	22	32	33	1
2	10.8767	1	1	1	43	0	1	1	0	0	0	2010	0	1	0	0		0	#N/A	0			0	0	0	0	2	0	736	1	0	20	1	0	0	0	775	39	20	1	60.1	61	0.9	165	171	6	52	47	-5
2	9.87671	1	1	1	57	1	1	1	0	0	0	2011	0	1	0	0		0	#N/A	0			0	0	0	0	2	0	937	1	0	20	1	0	0	0	878	-59	20	1	60.5	60.8	0.3	165	187	22	61	56	-5
2	9.86849	1	1	1	32	0	1	1	0	0	0	2011	0	1	0	0		0	#N/A	0			0	0	0	0	2	0	605	1	0	20	1	0	0	0	634	29	20	1	54.1	60	5.9	123	148	25	36	41	5
2	4.85205	1	1	1	30	0	1	1	0	0	0	2016	0	1	0	0		1	0	0			0	0	0	0	2	0	1024	1	0	20	1	0	0	0	1151	127	20	1	60	66.2	6.2	150	167	17	56	52	-4
2	2.01918	0		1	33	0	1	1	0	0	0	2019	1	0	1	0		1	#N/A	0			0	0	0	0	5	0	549	1	0	107	0	0	0	1	824	275	20	1	60.2	66.2	6	159	183	24	34	34	0
2	1.69589	0		1	35	0	1	1	0	0	0	2019	0	1	0	0		0	#N/A	0			0	0	0	0	7	0	300	0	0	103	0	0	0	1	440	140	25	1	71	75.7	4.7
2	7.89315	1	1	0	47	0	2	0	1	0	1	2013	0	1	0	0		0	#N/A	0			0	0	0	0	2	0	732	1	0	20	1	0	0	0	749	17	20	1	54.1	60.8	6.7	209	250	41	83	97	14
2	5.88767	1	1	1	44	0	1	1	0	0	0	2015	0	1	0	0		1	B	0			0	0	0	0	2	0	578	1	0	20	1	0	0	0	621	43	20	1	57.9	59.1	1.2	174	183	9	52	47	-5
2	5.86849	1	1	1	33	0	1	1	0	0	0	2015	0	1	0	0		0	#N/A	0			0	0	0	0	2	0	963	1	0	20	1	0	0	0	1295	332	20	1	61.2	59	-2.2	132	172	40	50	57	7
2	0.871233	0		1	45	0	1	1	0	0	0	2020	2	0	1	1		1	#N/A	1		1	1	0	1	1	7	0	852	1	0	13700	0	1	0	0	1101	249	20	1	66.1	69	2.9	141	162	21	29	33	4
2	8.11781	1		1	42	0	2	0	1	0	1	2013	1	0	1	0		0	#N/A	0			0	0	0	0	8	0	666	1	0	1190000	0	1	1	0	1196	530	20	1
2	18.7288	1	1	1	40	0	1	1	0	0	0	2002	0	1	0	0		0	#N/A	0			0	0	0	0	8	0	704	1	0	20	1	0	0	0	1042	338	79	0				137	191	54	61	40	-21
2	4.89041	1	1	1	50	0	2	0	1	0	0	2016	0	1	0	0		1	B	1			0	0	0	1	2	0	797	1	0	20	1	0	0	0	857	60	20	1	52	54.8	2.8	142	191	49	43	51	8
2	5.68219	1		1	50	0	2	0	1	0	1	2015	1	0	1	0		0	#N/A	0			0	0	0	0	4	0	284	0	0	12000	0	1	0	0	356	72	20	1						0
2	6.89315	1	1	1	41	0	1	1	0	0	0	2014	0	1	0	0		1	B	0			0	0	0	0	2	0	595	1	0	20	1	0	0	0	751	156	20	1	64.5	66.5	2	197	179	-18	37	38	1
2	11.126	1		0	44	0	2	0	1	0	1	2010	0	1	0	0		0	#N/A	0			0	0	0	0	1	0	166	0	1	64400	0	1	0	0	407	241	20	1				148	171	23	60	56	-4
2	4.79452	1	1	1	40	0	2	0	1	0	1	2016	0	1	0	0		0	#N/A	0			0	0	0	0	8	0	658	1	0	20	1	0	0	0	1057	399	20	1				132	152	20	31	22	-9
2	3.7863	1	1	1	34	0	1	1	0	0	0	2017	0	1	0	0		1	B	0			0	0	0	0	7	0	556	1	0	41	1	0	0	0	999	443	38	1				181	229	48	31	34	3
2	0.868493	0		1	26	0	1	1	0	0	0	2020	1	0	1	0		0	#N/A	0			0	0	0	0	7	0	255	0	0	117000	0	1	1	0	413	158	50	0
2	1.11781	0		1	20	0	1	1	0	0	0	2020	1	0	1	0		0	#N/A	0			0	0	0	0	7	0	1272	1	0	87	0	0	0	0	948	-324	3850	0	50.7	47	-3.7
2	0.610959	0	1	1	56	1	1	1	0	0	0	2020	0	1	0	0		1	#N/A	0			0	0	0	0	7	0	325	0	0	29	1	0	0	0	258	-67	32	1
2	6.79726	1		1	48	0	2	0	1	0	1	2014	0	1	0	0		0	#N/A	0			0	0	0	0	7	0	656	1	0	55	0	0	0	1	654	-2	113	0				169	156	-13	42	35	-7
2	2.69863	0		1	27	0	1	1	0	0	0	2018	1	0	1	0		1	B	1		1	0	0	0	0	5	0	92	0	1	1490000	0	1	1	0	340	248	23	1	72	71	-1	133	136	3	29	43	14
2	4.86027	1	1	1	30	0	1	1	0	0	0	2016	0	1	0	0		0	#N/A	0			0	0	0	0	5	0	804	1	0	22	1	0	0	0	960	156	20	1				179	178	-1	64	63	-1
2	2.13151	0		1	37	0	1	1	0	0	1	2019	0	1	0	0		0	#N/A	0			0	0	0	0	5	0	599	1	0	75	0	0	0	1	831	232	58	0	63.4	58.8	-4.6
2	14.874	1	1	1	49	0	1	1	0	0	0	2006	0	1	0	0		0	#N/A	0			0	0	0	0	2	0	1278	1	0	20	1	0	0	0	970	-308	20	1	63.5	65.7	2.2	243	179	-64	53	41	-12
2	6.89315	1	1	1	49	0	1	1	0	0	0	2014	0	1	0	0		0	#N/A	0			0	0	0	0	9	0	745	1	0	20	1	0	0	0	721	-24	20	1	72.9	84.3	11.4	177	189	12
2		0		1	59	1	1	1	0	0	0		0	1	0	0		0	#N/A	0			0	0	0	0	1	0	427	0	0	20	1	0	0	0	693	266	20	1	70	76	6
2	5.66027	1	1	1	30	0	1	1	0	0	0	2015	0	1	0	0		1	B	0			0	0	0	0	2	0	441	0	0	20	1	0	0	0	700	259	20	1	55.9	55	-0.9	181	182	1	63	49	-14
2	5.81096	1	1	1	44	0	1	1	0	0	0	2015	0	1	0	0		1	DB	0			0	0	0	0	2	0	693	1	0	20	1	0	0	0	974	281	20	1	70.2	72.1	1.9	123	112	-11	27	29	2
2	10.8959	1	1	1	30	0	1	1	0	0	0	2010	0	1	0	0		0	#N/A	0			0	0	0	0	2	0	368	0	0	20	1	0	0	0	556	188	20	1	72.5	76.3	3.8	141	169	28	45	46	1
2	6.87397	1	1	1	38	0	1	1	0	0	0	2014	0	1	0	0		1	AE	0			0	0	0	0	2	0	634	1	0	20	1	0	0	0	670	36	129	0	68.4	66.4	-2	157	183	26	37	37	0
2	6.14247	1		1	24	0	1	1	0	0	0	2015	1	0	1	0		1	B	0			0	0	0	0	1	0	135	0	1	26400	0	1	0	0	394	259	20	1				123	175	52	39	40	1
2	5.04384	1		1	31	0	1	1	0	0	0	2016	1	0	1	0		1	B	1		1	0	0	0	1	7	0	172	0	1	39200	0	1	0	0	265	93	25	1	79	81	2
2	7.07671	1		1	37	0	1	1	0	0	1	2014	3	0	1	1	1	1	B	0			0	0	0	0	7	0	104	0	1	2370	0	0	0	0	99	-5	545	0
2	4.05479	1		1	24	0	1	1	0	0	1	2017	0	1	0	0		1	#N/A	0			0	0	0	0	7	0	470	0	0	38300	0	1	0	0	586	116	20	1				159	163	4	62	52	-10
2	2.9863	0	1	0	45	0	2	0	1	0	1	2018	0	1	0	0		0	#N/A	0			0	0	0	0	5	0	498	0	0	20	1	0	0	0	766	268	20	1
2	7.93151	1		1	39	0	1	1	0	0	0	2013	1	0	1	0		1	B	1		1	1	0	0	1	1	0	12	0	1	115000	0	1	1	0	149	137	20	1	63	64	1
2	7.91233	1	1	1	58	1	3	0	0	0	0	2013	0	1	0	0		0	#N/A	0			0	0	0	0	2	0	702	1	0	20	1	0	0	0	894	192	20	1	53	57	4	225	261	36	60	61	1
2	6.54247	1	1	1	32	0	1	1	0	0	0	2014	1	0	1	0		1	B	1	1	1	1	0	0	1	7	0	644	1	0	20	1	0	0	0	616	-28	20	1	82.1	83.3	1.2	204	189	-15	47	58	11
2	3.1589	1	1	1	31	0	1	1	0	0	0	2018	0	1	0	0		1	B	0			0	0	0	0	5	0	388	0	0	20	1	0	0	0	588	200	30	1	69	71	2	212	221	9	63	51	-12
2	6.79726	1		1	38	0	1	1	0	0	0	2014	0	1	0	0		1	B	0			0	0	0	0	7	0	751	1	0	346	0	0	0	1	798	47	20	1				234	301	67	51	33	-18
2	6.1726	1		1	51	1	2	0	1	0	1	2015	1	0	1	0		1	BC07	0			0	0	0	0	8	0	432	0	0	12100	0	1	0	0	351	-81	43	1				136	191	55	36	52	16
2	2.1726	0	1	1	43	0	2	0	1	0	1	2019	0	1	0	0		1	CRF07_BC	0			0	0	0	0	5	0	681	1	0	20	1	0	0	0	1517	836	20	1				224	199	-25	35	28	-7
1
1
1
1
1
1
1
1
1
1
1
1
1
1
1
1
1
1
1
1
1
1
1
1
2
2
2
2
2
2
2
2
2
2
2
2
2
2
2
2
2
2
2
2
2
2
2
2
2
2
2
2
2
2
2
2
2
2
2
2
2
2
2
2
[truncated: 14 more columns]

## Sheet: discontinueation
group	ART start date	date	cause	next ART		day to discontinue
1	2021-06-10	2022-03-10	ESRD	Juluca		273
1	2021-08-12	2021-11-11	CKD	Juluca		91
1	2021-09-19	2022-08-26	neuropathy	Juluca		341
1	2021-03-31	2022-03-23	headache	Odefsey		357
1	2021-04-08	2021-09-02	sleep disorder	biktarvy		147
1	2021-04-12	2021-12-06	weight gain	Odefsey		238
1	2021-05-04	2022-03-08	insomnia	Biktarvy		308
1	2021-05-06	2021-08-12	urticaria	biktary		98
1	2021-05-11	2022-04-18	unknow	Biktarvy		342
1	2021-05-19	2022-04-20	poor compliance	Biktarvy		336
1	2021-05-19	2022-02-16	suspected urticaria	Biktarvy		273
1	2021-06-02	2021-09-16	pruritus	juluca		106
1	2021-06-07	2021-12-20	completed 3HP	odefsey		196
1	2021-06-16	2021-09-15	anxiety	juluca		91
1	2021-07-19	2021-10-18	completed 3HP	odefsey		91
1	2021-07-23	2021-10-29	weight gain	biktarvy		98
1	2021-07-29	2021-10-28	dizziness	odefsey		91
1	2021-04-07	2021-11-24	due to LLV	symtunza		231
1	2021-04-12	2021-06-07	urticaria	juluca		56
1	2021-05-25	2021-09-14	N/V	odefsey		112
1	2021-06-07	2021-11-12	some wheales	odefsey		158
1	2021-06-10	2021-12-21	insomnia	Biktarvy		194
1	2021-07-05	2022-06-30	poor compliance	Biktavry		360
1	2021-07-02	2021-08-17	insomnia	triumeq		46
2	2019-11-27	2020-09-07	diarrhea	odefsey		285
2	2020-08-27	2020-12-10	malaise	odefsey		105
2	2020-04-14	2020-11-17	overweight	juluca		217
2	2020-01-17	2020-07-17	overweight	odefsey		182
2	2020-05-04	2021-05-01	skin rash	odefsey		362
2	2019-11-05	2020-01-07	neuropathy	juluca		63
2	2019-11-04	2020-07-17	sugar poor control	juluca		256
2	2019-12-20	2020-10-26	overweight	odefsey		311
2	2019-11-15	2019-11-29	N/V	odefsey		14
2	2019-11-04	2020-05-04	AKI	juluca		182
2	2020-01-07	2020-05-05	headache	juluca		119
2	2019-11-27	2020-11-11	dreamy	odefsey		350
2	2020-04-10	2020-07-10	insomnia	triumeq		91
2	2020-01-17	2020-03-13	pain	juluca		56
2	2020-05-04	2020-06-01	insomnia	odefsey		28
2	2019-11-28	2020-11-01	skin rash	odefsey		339
2	2020-01-14	2020-10-13	overweight	odefsey		273
2	2020-03-17	2020-06-23	diarrhea	odefsey		98
2	2019-11-22	2020-08-31	fatty liver	juluca		283
2	2021-04-22	2021-11-23	policy	odefsey		215
2	2021-08-24	2022-08-15	hyperlipidemia	dovato		356
2	2020-01-03	2020-03-20	LTBI	triumeq		77
2	2020-03-18	2020-12-16	LLV	symtuza		273
2	2019-12-25	2020-09-30	proactive switch	juluca		280
2	2020-02-10	2020-12-07	hyperlipidemia	juluca		301
2	2019-12-04	2020-04-20	VF	symtuza		138
2	2019-11-13	2020-02-05	LLV	symtuza		84
2	2020-02-14	2020-05-15	N/V	odefsey		91
2	2020-04-24	2020-10-23	overweight	odefsey		182
2	2020-01-06	2020-09-28	sugar poor control	juluca		266
2	2020-02-19	2020-07-17	HTN poor control, DDI	odefsey		149
2	2020-02-17	2020-11-20	hyperlipidemia	juluca		277
2	2020-04-10	2020-04-24	insomnia	dovato		14
2	2020-07-31	2021-07-15	LLV	symtuza		349
2	2020-05-13	2020-10-14	diarrhea	odefsey		154
2	2020-02-26	2020-10-21	overweight	odefsey		238
2	2020-11-02	2021-10-05	AKI	juluca		337
2	2020-11-02	2021-03-19	VF	combivir + DRV/c		137
2	2020-12-29	2021-03-31	increased BW	odefsey		92
2	2021-03-03	2021-09-01	LLV	symtuza		182

## Sheet: logistic regression
Model Summary								Hosmer and Lemeshow Test
Step	-2 Log likelihood	Cox & Snell R Square	Nagelkerke R Square					Step	Chi-square	df	Sig.
1	249.626a	0.058	0.218					1	5.64	7	0.582
a Estimation terminated at iteration number 6 because parameter estimates changed by less than .001.
